# Supplementary material for: Targeted perimetry for mapping the shape of glaucomatous arcuate scotomata
Source: Ophthalmic Physiol Opt. 2025 Sep 8;45(7):2025–35. doi: 10.1111/opo.70014 (PMC12682095; doi:10.1111/opo.70014)
Supplement: Supplementary file 1 — Appendix S1. (ZIP 3.30 MB) [file 44402_2025_4507042_MOESM1_ESM.zip › opo70014-sup-0002-Supinfo2.xlsx]

## Sheet: dictionary
Field	Description	Data structure
id	Participant ID	Participants and Circle and High-Density Perimetry
eye	Participant eye	Participants and Circle and High-Density Perimetry
protocol	Study protocol	Participants
sex	Biological sex of the participant	Participants
od_al, os_al	Axial length for right (od) or left (os) eye	Participants
od_sph, os_al	Sphere for right (od) or left (os) eye	Participants
od_cyl, os_cyl	Cylinder for right (od) or left (os) eye	Participants
od_axis, os_axis	Axis for right (od) or left (os) eye	Participants
od_md, os_md	Mean deviation for right (od) or left (os) eye	Participants
testType	Test type: circle (Circle Perimetry) or map (High-Density Perimetry)	Circle and High-Density Perimetry
testNumber	Sequential test number	Circle and High-Density Perimetry
machine	Perimeter. Always "Compass"	Circle and High-Density Perimetry
age	Age of the participant	Participants and Circle and High-Density Perimetry
type	Type of participant (control, ctr, or patient with glaucoma, pwg)	Circle and High-Density Perimetry
circles	Number of circles. Always 3	Circle and High-Density Perimetry
nreps	Number of repetited trials. Always 2	Circle and High-Density Perimetry
gh	General height	Circle and High-Density Perimetry
dbOffset	Suprathreshold offset from the reference visual field in dB	Circle and High-Density Perimetry
presTime	Stimulus presentation time (200 ms)	Circle and High-Density Perimetry
respWin	Response window (1500 ms)	Circle and High-Density Perimetry
tracking	Whether Compass eye tracking and active correction was on or off	Circle and High-Density Perimetry
prlx	x value of the preferred retinal locus as returned by Compass	Circle and High-Density Perimetry
prly	y value of the preferred retinal locus as returned by Compass	Circle and High-Density Perimetry
onhx	x value of the center of the optic never head as returned by Compass	Circle and High-Density Perimetry
onhy	y value of the center of the optic never head as returned by Compass	Circle and High-Density Perimetry
bscx	x value of the center of the blind spot as calculated with the blind-spot position algorithm	Circle and High-Density Perimetry
bscy	y value of the center of the blind spot as calculated with the blind-spot position algorithm	Circle and High-Density Perimetry
npres	Number of presentations. Due to a bug, the value is 0 in many records	Circle and High-Density Perimetry
respTimeMean	Mean response time of the test	Circle and High-Density Perimetry
respTimeSd	Standard deviation of the response time	Circle and High-Density Perimetry
duration	Duration of the test in mm:ss	Circle and High-Density Perimetry
pause	Pause during test in mm:ss	Circle and High-Density Perimetry
fname	File name with the results of each perimetry test in subfolder tests	Circle and High-Density Perimetry
radius1	Radius of the first concentric circle. Always 6	Circle Perimetry
n1	Number of test locations in the first concentric circle. Always 25	Circle Perimetry
size1	Size of the stimulus in the first concentric circle. Always 0.43	Circle Perimetry
radius2	Radius of the second concentric circle. Always 8	Circle Perimetry
n2	Number of test locations in the second concentric circle. Always 25	Circle Perimetry
size2	Size of the stimulus in the second concentric circle. Always 0.43	Circle Perimetry
radius3	Radius of the third concentric circle. Always 12	Circle Perimetry
n3	Number of test locations in the third concentric circle. Always 25	Circle Perimetry
size3	Size of the stimulus in the thirdconcentric circle. Always 0.43	Circle Perimetry
guess	Initial guess used for the ZEST algorithm to measure the GH	Circle Perimetry
priorSd	Prior standard deviation used for the ZEST algorithm to measure the GH	Circle Perimetry
priorType	Type of test from where the starting test location were selected	High-Density Perimetry
nstages	Number of stages ran	High-Density Perimetry
nregions	Number of regions tested	High-Density Perimetry
nscotomata	Number of scotomata found	High-Density Perimetry
rmin	Test region: minimum radius from the center of the blind spot. Always 6	High-Density Perimetry
rmax	Test region: maximum radius from the fovea.	High-Density Perimetry
xmin	Test region: minimum x. Always -20	High-Density Perimetry
xmax	Test region: maximum x. Always 20	High-Density Perimetry
ymin	Test region: minimum y. Always -24	High-Density Perimetry
ymax	Test region: maximum y. Always 24	High-Density Perimetry
score	Score to determine whether a cluster of tested locations is a scotoma and not a false positive	High-Density Perimetry
resolution	Resolution of the test, i.e., separation between test locations	High-Density Perimetry
extent	Extent of edge locations outside the estimated scotoma to test. Always 4.	High-Density Perimetry
priorfname	The file name of the test used as the starting locations for High-Density Perimetry	High-Density Perimetry
gh1	First meaurement of the GH	GH retest
gh2	Second measurement of the GH	GH retest
gh3	Third measurement of the GH	GH retest
x, y	x and y coordinates	Circle and High-Density Perimetry Results
size	Stimulus size. Always 0.43	Circle and High-Density Perimetry Results
th	Sensitivity contrast in dB	Circle and High-Density Perimetry Results
level	Whether not seen (0), seen once (0.5), or seen twice (1)	Circle and High-Density Perimetry Results
circle	Which concentric circle does this location belongs to	Circle Perimetry Results
r	distance from the blind spot	High-Density Perimetry Results
scotoma	Scotoma number this location belongs to	High-Density Perimetry Results
region	Test region number this location belongs to	High-Density Perimetry Results
stage	At which stage of High-Densitiy Perimetry this location was tested	High-Density Perimetry Results

## Sheet: Participants
id	protocol	eye	age	sex	race	ethnicity	od_al	od_sph	od_cyl	od_axis	os_al	os_sph	os_cyl	os_axis
S001	Protocol1	OS	44	Female	White	NOT Hispanic or Latino	23.72	-3.25	-2.25	82	23.61	-2.75	-2.25	95
S002	Protocol1	OD	60	Female	White	NOT Hispanic or Latino	23.94	0.5	-0.75	29	24.15	0.75	-0.5	180
S003	Protocol1	OS	62	Female	White	NOT Hispanic or Latino	25.23	-3.25	-1.75	173	24.23	-1.5	-1.75	174
S004	Protocol1	OD	68	Female	White	Hispanic or Latino	24.36	-2.25	-0.75	95	24.33	-2	-0.5	88
S005	Protocol1	OS	68	Male	Black or African American	Unknown or Not Reported	26.46	-2.75	-1	10	26.48	-2.75	-1	160
S006	Protocol1	OD	72	Male	White	NOT Hispanic or Latino	26.07	-3.5	0	0	26.56	-4	-0.5	75
S007	Protocol1	OS	81	Male	White	NOT Hispanic or Latino	25.81	0	-1	95	25.54	0	-1	66
S008	Protocol1	OD	75	Male	White	NOT Hispanic or Latino	25.58	0.25	-1.25	105	25.54	-0.5	-1	110
S009	Protocol1	OS	62	Male	White	NOT Hispanic or Latino	24.6	0.75	-1.25	100	24.54	0.25	-1	100
S010	Protocol1	OD	70	Female	White	NOT Hispanic or Latino	25	-1.5	-1.5	5	24.98	-2	-1	180
S011	Protocol1	OS	71	Female	American Indian/Alaskan Native	NOT Hispanic or Latino	23.31	0.5	-1	80	23.19	1	-1	110
S012	Protocol1	OS	53	Male	More Than One Race	NOT Hispanic or Latino	25.61	-5.75			25.68	-5.5
S013	Protocol1	OD	61	Male	Unknown or Not Reported	Hispanic or Latino	23.23	0	-0.5	45	23.72	-0.5
S014	Protocol1	OD	54	Female	Asian	NOT Hispanic or Latino	24.39	-1.5	-0.5	80	25.75	-4.5
S015	Protocol1	OS	59	Female	Asian	NOT Hispanic or Latino	24.51	-1			24.65	-1.25
S016	Protocol1	OS	55	Female	Native Hawaiian/Pacific Islander	NOT Hispanic or Latino	24.72	-0.5	-0.75	110	24.68	0	-0.5	105
S017	Protocol1	OD	60	Female	White	Hispanic or Latino	23.17	0			23.16	-0.25
S018	Protocol1	OD	59	Male	More Than One Race	NOT Hispanic or Latino	23.82	-1.5	-0.5	2	24.12	-2.75	-0.5	10
S019	Protocol1	OD	54	Male	More Than One Race	Hispanic or Latino	24.69	-0.5			24.48	0
S020	Protocol1	OD	54	Male	Black or African American	Unknown or Not Reported	24.83	-2.5	-1	80	24.83	-2.25	-0.75	180
S021	Protocol1	OS	56	Female	Asian	NOT Hispanic or Latino	26.05	-2.75			26.43	-2.75	-0.5	90
S022	Protocol1	OD	82	Male	White	NOT Hispanic or Latino	22.56	0	-1.25	120	22.59	-0.5	-1	5
S023	Protocol1	OS	82	Male	White	Unknown or Not Reported	24.27	-0.75			23.85	-1.25
S024	Protocol1	OS	88	Female	White	NOT Hispanic or Latino	23.74	0.5	-1	105	23.85	0.25	-0.5	95
S025	Protocol1	OS	77	Male	White	NOT Hispanic or Latino	23.04	1.5	-1	80	23.98	0	-1	95
S026	Protocol1	OS	73	Male	White	NOT Hispanic or Latino	25.5	-1.5	-0.5	120	25.53	-1.25	-1	50
S027	Protocol1	OS	71	Male	White	NOT Hispanic or Latino	24.42	1.75	0		24.34	1.75
S028	Protocol1	OD	46	Female	White	NOT Hispanic or Latino	23.49	0.75			23.53	0.75
S029	Protocol2	OS	68	Female	White	NOT Hispanic or Latino	22.14	2.75	-1	93	21.83	3	-1.25	90
S030	Protocol2	OD	82	Female	White	NOT Hispanic or Latino	23.26	4.5	-1.5	75	23.34	3.5	-1.5	90
S031	Protocol2	OS	72	Female	Black or African American	NOT Hispanic or Latino	23.2	0	-0.5	95	23.4	0	-0.5	95
S032	Protocol2	OD	61	Male	Black or African American	NOT Hispanic or Latino	25.53	-2	-1.5	95	25.53	-1.5	-1.25	55
S033	Protocol2	OS	70	Female	Black or African American	NOT Hispanic or Latino	22.24	1			22.13	1.25	-0.5	75
S034	Protocol2	OD	68	Female	Black or African American	NOT Hispanic or Latino	23.92	1.75	-1.5	28	23.82	0.75	-0.5	180
S035	Protocol2	OD	51	Female	American Indian/Alaskan Native	NOT Hispanic or Latino	25.79	-6	-0.5	180	26	-6	-1.25	15
S036	Protocol2	OS	68	Female	American Indian/Alaskan Native	NOT Hispanic or Latino	23.13	3.25	-1	95	23.15	4.5	-1.5	90
S037	Protocol2	OD	59	Male	Unknown or Not Reported	Hispanic or Latino	23.13	1.25	-1.25	173	23.15	1	-1	178
S038	Protocol2	OS	76	Male		Hispanic or Latino	23.76	0.5	-0.75	150	23.96	-0.5	-0.25	15
S039	Protocol2	OD	52	Female		Hispanic or Latino	26.99	-5.25	-0.75	170	26.9	-5.25	-0.75	159
S040	Protocol2	OS	64	Female		Hispanic or Latino	22.71	2			22.54	2.5
S041	Protocol2	OD	52	Female		Hispanic or Latino	27.23	-5.25	-0.5	90	27.47	-5.75	-1	45
S042	Protocol2	OD	49	Male	White	Hispanic or Latino	23.19	-1			23.23	-0.5	-0.75	50
S043	Protocol2	OS	50	Female	White	Hispanic or Latino	23.9	1	-0.25	165	23.93	0.075
S044	Protocol2	OD	66	Male	Asian	NOT Hispanic or Latino	22.54	0.075	-0.5	90	22.52	0.75	-1	90
S045	Protocol2	OS	66	Male	Asian	NOT Hispanic or Latino	23.03	-0.5	-0.5	90	23.39	-0.5	-0.5	90
S046	Protocol2	OS	51	Male	Native Hawaiian/Pacific Islander	NOT Hispanic or Latino	23.33	0			23.19	0.5	-0.5	90
S047	Protocol2	OS	41	Female	American Indian/Alaskan Native	NOT Hispanic or Latino	22.83	2	-0.25	120	22.86	1.5	-0.25	45
S048	Protocol2	OD	46	Female	American Indian/Alaskan Native	Hispanic or Latino	25.5	-6.75	-3.75	157	25.32	-6.5	-3.75	20
S049	Protocol2	OS	52	Female	Asian	NOT Hispanic or Latino	24.24	-3	-0.5	143	24.17	-2.75	-0.5	5
S050	Protocol2	OS	76	Male	Other	Unknown or Not Reported	24.26	1.5	-1.25	103	24.2	1.25	-1.25	58
S051	Protocol2	OD	69	Female	Black or African American	Unknown or Not Reported	24.71	-0.25	-1.5	165	24.28	0.25	-0.75	15
S052	Protocol2	OD	62	Male	Native Hawaiian/Pacific Islander	Unknown or Not Reported	25.07	-2.75			25.18	-2.75
S053	Protocol2	OS	56	Male	Black or African American	NOT Hispanic or Latino	24.54	0			24.34	1.25	-0.5	165
S054	Protocol2	OD	46	Female	White	Hispanic or Latino	25.27	-5.5	-1.5	144	25.05	-5	-2.25	28
S055	Protocol2	OS	45	Female			25.77	-3.5			25.94	-4.25	-0.25	135
S056	Protocol2	OS	66	Male	Asian	NOT Hispanic or Latino	25.11	-3.5			25.16	-3.25	-0.25	140
S057	Protocol2	OS	43	Male	Black or African American	NOT Hispanic or Latino	25.11	-0.25	-3.75	100	25.16	-1.25	-3	75
S058	Protocol2	OS	74	Female			24.49	-3	-1.25	92	24.65	1	-2	90
S059	Protocol3	OU	25	Female	Asian	NOT Hispanic or Latino	27.73	-8	-0.25	140	27.52	-7.5	-0.25	45
S060	Protocol3	OD	23	Female	White	NOT Hispanic or Latino	23.8	-1	-1.5	115	24.14	-17.5	-1	50
S061	Protocol3	OS	22	Female	White	NOT Hispanic or Latino	23.51	0.5			23.47	-0.75
S062	Protocol3	OD	22	Female	White	NOT Hispanic or Latino	24.75	-4.5	-0.75	165	25.22	-5	-1	180
S063	Protocol3	OS	22	Female	Asian	NOT Hispanic or Latino	25	-3.25	-1.75	165	25.66	-5.5	-0.75	20
S064	Protocol3	OU	22	Female	White	NOT Hispanic or Latino	27.03	-7.5	-0.5	13	26.23	-5.5
S065	Protocol3	OU	24	Female	White	NOT Hispanic or Latino	23.76	0.25	0	0	23.68	0.25	-0.75	10
S066	Protocol3	OD	23	Female	White	NOT Hispanic or Latino	24.51	-4	-2	150	25.29	-6	-1.25	15
S067	Protocol3	OS	24	Female	White	NOT Hispanic or Latino	22.38	0.25	-0.5	180	22.34	0	-0.5	180
S068	Protocol3	OS	22	Female	Asian	NOT Hispanic or Latino	24.48	-2.5			24.05	-1.25
S069	Protocol3	OD	23	Female	White	NOT Hispanic or Latino	25.84	-5.5	-0.75	105	25.83	-5.5	-0.5	120
S070	Protocol3	OD	22	Male	White	NOT Hispanic or Latino	27.9	-6.25	-1.25	175	27.58	-6
S071	Protocol3	OU	22	Male	Asian	NOT Hispanic or Latino	26.08	-5.25			25.93	-4.5	-0.5	10
S072	Protocol3	OD	20	Male	Asian	NOT Hispanic or Latino	29.8	-7.5	-1.25	77	29.97	-9	-1.25	83
S073	Protocol3	OD	22	Female	White	NOT Hispanic or Latino	25.12	-6	-2	105	25.28	-6.75	-1.75	51
S074	Protocol3	OU	23	Female	White	NOT Hispanic or Latino	24.12	-0.5	-0.5	90	23.82	-0.25
S075	Protocol3	OU	22	Female	White	NOT Hispanic or Latino	22.75	0.75			22.79	0.5
S076	Protocol3	OD	27	Female	White	NOT Hispanic or Latino	24.61	-3.75	-0.75	30	24.32	-3.5	-0.75	180
S077	Protocol3	OU	23	Male	White	NOT Hispanic or Latino	24.52	-4.25			24.53	-4.25
S078	Protocol3	OD	22	Female	White	NOT Hispanic or Latino	25.45	-2.75	-0.5	165	25.31	-2.5	-0.5	15
S079	Protocol3	OS	23	Female	White	NOT Hispanic or Latino	26.07	-8.25	1350.5	135	26.13	-8.5	-0.5	45
S080	Protocol3	OD	23	Female	White	NOT Hispanic or Latino	25.48	-1.75	-0.5	171	25.62	-3	-0.5	175
S081	Protocol3	OU	25	Male	White	NOT Hispanic or Latino	25.21	-2	-1	45	25.53	-2.75	-0.5	115
S082	Protocol3	OD	22	Female	Black or African American	NOT Hispanic or Latino	24.87	-2			24.7	-2.5
S083	Protocol3	OD	22	Female	White	NOT Hispanic or Latino	23.25	0	0	0	23.22	0.25	-0.25	15
S084	Protocol3	OD	25	Female	Asian	NOT Hispanic or Latino	24.18	-1	-0.5	180	23.84	-0.5	-0.5	180
S085	Protocol3	OU	23	Female	White	NOT Hispanic or Latino	23.21	0	-0.75	180	22.99	0	-0.5	180
S086	Protocol3	OU	24	Male	White	NOT Hispanic or Latino	25.38	-3.25			25	-2.25
S087	Protocol3	OU	31	Female	White	NOT Hispanic or Latino	24.26	-2.5	-1.5	16	24.38	-3.25	-1.25	170
S088	Protocol4	OS	87	Male	White	NOT Hispanic or Latino	27.2	0	-0.5	120	28.56	-0.25	-0.5	70
S089	Protocol4	OS	81	Female	White	NOT Hispanic or Latino	22.71	1.5	-0.075	105	22.59	1.75	-0.75	75
S090	Protocol4	OS	70	Female	White	NOT Hispanic or Latino	26.54	-4.75	-0.75	50	25.97	-3.75
S091	Protocol4	OU	76	Male	White	NOT Hispanic or Latino	22.68	1			22.53	2	-0.75	100
S092	Protocol4	OS	83	Female	White	NOT Hispanic or Latino	22.71	0	-0.75	115	22.69	0	-0.5	55
S093	Protocol4	OU	78	Female	White	NOT Hispanic or Latino	26.71	-4.5	-2	90	25.36	-2	-1	77
S094	Protocol4	OS	73	Female	White	NOT Hispanic or Latino	24.48	-1.5	-0.5	85	24.48	-2
S095	Protocol4	OU	76	Male	White	NOT Hispanic or Latino	24.69	0	-1.5	92	24.55	0	-1.25	82
S096	Protocol4	OD	77	Female	White	NOT Hispanic or Latino	22.81	0			22.81	0
S097	Protocol4	OU	73	Female	White	NOT Hispanic or Latino	25.31	-0.75	-1	115	25.3	-1.25	-1
S098	Protocol4	OS	78	Female	White	NOT Hispanic or Latino	23.76	0	-1	80	23.83	0.25	-0.75	87
S099	Protocol4	OU	73	Male	White	NOT Hispanic or Latino	23.45	1.5	-1.25	95	23.37	1.25	-0.75	70
S100	Protocol4	OU	84	Female	White	NOT Hispanic or Latino	24.17	0.25	-0.5	90	24.46	0	-0.75	105
S101	Protocol4	OU	67	Male	White	Unknown or Not Reported	23.66	-0.75	-0.75	91	23.73	-0.75	-1.75	101
S102	Protocol4	OU	62	Male	Asian	NOT Hispanic or Latino	24.54	0.25	-0.75	105	24.36	0.25	-0.075	60
S103	Protocol4	OD	66	Female	White	NOT Hispanic or Latino	24.59	-0.25	-2.5	100	24.92	-1.5	-2.25	60
S104	Protocol4	OD	80	Female	White	NOT Hispanic or Latino	25.91	-1	-0.5	150	25.96	-0.75	-1.25	175
S105	Protocol4	OS	68	Male	Black or African American	NOT Hispanic or Latino	24.31	1.5	-2	100	24.24	0.75	-1.5	75

## Sheet: Protocol1_circle
id	eye	testType	testNumber	age	type	circles	nreps	gh	dbOffset	radius1	n1	size1	radius2	n2	size2	radius3	n3	size3	presTime	respWin	guess	priorSd	tracking	prlx	prly	onhx	onhy	bscx	bscy	npres	respTimeMean	respTimeSd	duration	pause
S001	OS	circle	1	44	ctr	3	2	-2.6	5	6	25	0.43	8	25	0.43	10	25	0.43	200	1500	25	6	On	0.122955	-0.133146	14.8679	-2.49418	14.8	-2.2	78	378	58	02:18:00	00:00:00
S001	OS	circle	2	44	ctr	3	2	-2.6	4	6	25	0.43	8	25	0.43	10	25	0.43	200	1500	25	6	On	0.122955	-0.133146	14.8679	-2.49418	14.8	-2.2	81	414	60	02:30:00	00:00:00
S001	OS	circle	3	44	ctr	3	2	-2.6	3	6	25	0.43	8	25	0.43	10	25	0.43	200	1500	25	6	On	0.122955	-0.133146	14.8679	-2.49418	14.8	-2.2	86	472	78	02:52:00	00:00:00
S001	OS	circle	4	44	ctr	3	2	-2.6	2	6	25	0.43	8	25	0.43	10	25	0.43	200	1500	25	6	On	0.122955	-0.133146	14.8679	-2.49418	14.8	-2.2	105	526	92	04:00:00	00:00:00
S002	OD	circle	1	60	ctr	3	2	-2.6	5	6	25	0.43	8	25	0.43	10	25	0.43	200	1500	25	6	On	-0.15587	0.0584182	15.0446	-2.64254	15	-2	78	466	77	02:23:00	00:00:00
S002	OD	circle	2	60	ctr	3	2	-2.6	4	6	25	0.43	8	25	0.43	10	25	0.43	200	1500	25	6	On	-0.15587	0.0584182	15.0446	-2.64254	15	-2	84	470	70	02:47:00	00:00:00
S002	OD	circle	3	60	ctr	3	2	-2.6	3	6	25	0.43	8	25	0.43	10	25	0.43	200	1500	25	6	On	-0.15587	0.0584182	15.0446	-2.64254	15	-2	85	482	105	02:46:00	00:00:00
S002	OD	circle	4	60	ctr	3	2	-2.6	2	6	25	0.43	8	25	0.43	10	25	0.43	200	1500	25	6	On	-0.15587	0.0584182	15.0446	-2.64254	15	-2	93	489	99	03:17:00	00:00:00
S003	OS	circle	1	62	ctr	3	2	-3.6	5	6	25	0.43	8	25	0.43	10	25	0.43	200	1500	25	6	On	-0.479569	-0.135051	14.7355	-3.51832	14.5	-3.5	77	425	54	02:19:00	00:00:00
S003	OS	circle	2	62	ctr	3	2	-3.6	4	6	25	0.43	8	25	0.43	10	25	0.43	200	1500	25	6	On	-0.479569	-0.135051	14.7355	-3.51832	14.5	-3.5	78	464	73	02:27:00	00:00:00
S003	OS	circle	3	62	ctr	3	2	-3.6	3	6	25	0.43	8	25	0.43	10	25	0.43	200	1500	25	6	On	-0.479569	-0.135051	14.7355	-3.51832	14.5	-3.5	81	516	98	02:35:00	00:00:00
S003	OS	circle	4	62	ctr	3	2	-3.6	2	6	25	0.43	8	25	0.43	10	25	0.43	200	1500	25	6	On	-0.479569	-0.135051	14.7355	-3.51832	14.5	-3.5	94	539	107	03:24:00	00:00:00
S004	OD	circle	1	68	ctr	3	2	-3.5	5	6	25	0.43	8	25	0.43	10	25	0.43	200	1500	25	6	On	-0.186184	-0.164858	14.1519	-1.55672	14.5	-1	76	393	99	02:15:00	00:00:00
S004	OD	circle	2	68	ctr	3	2	-3.5	4	6	25	0.43	8	25	0.43	10	25	0.43	200	1500	25	6	On	-0.186184	-0.164858	14.1519	-1.55672	14.5	-1	79	427	64	02:26:00	00:00:00
S004	OD	circle	3	68	ctr	3	2	-3.5	3	6	25	0.43	8	25	0.43	10	25	0.43	200	1500	25	6	On	-0.186184	-0.164858	14.1519	-1.55672	14.5	-1	80	466	100	02:29:00	00:00:00
S004	OD	circle	4	68	ctr	3	2	-3.5	2	6	25	0.43	8	25	0.43	10	25	0.43	200	1500	25	6	On	-0.0609292	0.0900247	14.4668	-1.43026	14.5	-1	93	452	105	03:09:00	00:00:00
S005	OS	circle	1	68	ctr	3	2	-4.5	5	6	25	0.43	8	25	0.43	10	25	0.43	200	1500	25	6	On	0.0914407	-0.101336	16.9455	-1.0807	15.5	-2	76	488	91	02:21:00	00:00:00
S005	OS	circle	2	68	ctr	3	2	-4.5	4	6	25	0.43	8	25	0.43	10	25	0.43	200	1500	25	6	On	0.0914407	-0.101336	16.9455	-1.0807	15.5	-2	80	472	85	03:58:00	00:00:00
S005	OS	circle	3	68	ctr	3	2	-4.5	3	6	25	0.43	8	25	0.43	10	25	0.43	200	1500	25	6	On	0.0914407	-0.101336	16.9455	-1.0807	15.5	-2	84	475	128	02:47:00	00:00:00
S005	OS	circle	4	68	ctr	3	2	-4.5	2	6	25	0.43	8	25	0.43	10	25	0.43	200	1500	25	6	On	0.0914407	-0.101336	16.9455	-1.0807	15.5	-2	92	511	136	03:10:00	00:00:00
S006	OD	circle	1	72	ctr	3	2	-0.2	5	6	25	0.43	8	25	0.43	10	25	0.43	200	1500	25	6	On	-0.0924422	0.0582161	14.7209	-1.62216	14.5	-1.5	78	426	84	02:22:00	00:00:00
S006	OD	circle	2	72	ctr	3	2	-0.2	4	6	25	0.43	8	25	0.43	10	25	0.43	200	1500	25	6	On	-0.0924422	0.0582161	14.7209	-1.62216	14.5	-1.5	81	438	60	02:28:00	00:00:00
S006	OD	circle	3	72	ctr	3	2	-0.2	3	6	25	0.43	8	25	0.43	10	25	0.43	200	1500	25	6	On	-0.0924422	0.0582161	14.7209	-1.62216	14.5	-1.5	86	436	119	02:44:00	00:00:00
S006	OD	circle	4	72	ctr	3	2	-0.2	2	6	25	0.43	8	25	0.43	10	25	0.43	200	1500	25	6	On	-0.0924422	0.0582161	14.7209	-1.62216	14.5	-1.5	105	486	153	03:58:00	00:00:00
S007	OS	circle	1	81	ctr	3	2	-4.7	5	6	25	0.43	8	25	0.43	10	25	0.43	200	1500	25	6	On	0.251414	0.122542	15.3466	-2.30091	15	-2	77	375	64	02:14:00	00:00:00
S007	OS	circle	2	81	ctr	3	2	-4.7	4	6	25	0.43	8	25	0.43	10	25	0.43	200	1500	25	6	On	0.251414	0.122542	15.3466	-2.30091	15	-2	76	373	68	02:09:00	00:00:00
S007	OS	circle	3	81	ctr	3	2	-4.7	3	6	25	0.43	8	25	0.43	10	25	0.43	200	1500	25	6	On	0.251414	0.122542	15.3466	-2.30091	15	-2	79	412	81	02:25:00	00:00:00
S007	OS	circle	4	81	ctr	3	2	-4.7	2	6	25	0.43	8	25	0.43	10	25	0.43	200	1500	25	6	On	0.251414	0.122542	15.3466	-2.30091	15	-2	77	405	90	02:18:00	00:00:00
S008	OD	circle	1	75	ctr	3	2	-4.1	5	6	25	0.43	8	25	0.43	10	25	0.43	200	1500	25	6	On	-0.187184	-0.00530171	14.667	-2.83262	14.5	-3	75	386	65	02:08:00	00:00:00
S008	OD	circle	2	75	ctr	3	2	-4.1	4	6	25	0.43	8	25	0.43	10	25	0.43	200	1500	25	6	On	-0.187184	-0.00530171	14.667	-2.83262	14.5	-3	75	400	68	02:10:00	00:00:00
S008	OD	circle	3	75	ctr	3	2	-4.1	3	6	25	0.43	8	25	0.43	10	25	0.43	200	1500	25	6	On	-0.187184	-0.00530171	14.667	-2.83262	14.5	-3	79	388	57	02:23:00	00:00:00
S008	OD	circle	4	75	ctr	3	2	-4.1	2	6	25	0.43	8	25	0.43	10	25	0.43	200	1500	25	6	On	-0.187184	-0.00530171	14.667	-2.83262	14.5	-3	80	396	57	02:24:00	00:00:00
S009	OS	circle	1	62	ctr	3	2	-1.8	5	6	25	0.43	8	25	0.43	10	25	0.43	200	1500	25	6	On	0.123956	0.0264071	14.8768	-0.639044	15	0	77	369	86	02:04:00	00:00:00
S009	OS	circle	2	62	ctr	3	2	-1.8	4	6	25	0.43	8	25	0.43	10	25	0.43	200	1500	25	6	On	0.123956	0.0264071	14.8768	-0.639044	15	0	78	387	127	02:12:00	00:00:00
S009	OS	circle	3	62	ctr	3	2	-1.8	3	6	25	0.43	8	25	0.43	10	25	0.43	200	1500	25	6	On	0.123956	0.0264071	14.8768	-0.639044	15	0	78	405	98	02:11:00	00:00:00
S009	OS	circle	4	62	ctr	3	2	-1.8	2	6	25	0.43	8	25	0.43	10	25	0.43	200	1500	25	6	On	0.123956	0.0264071	14.8768	-0.639044	15	0	88	453	86	02:55:00	00:00:00
S010	OD	circle	1	70	ctr	3	2	-1.6	5	6	25	0.43	8	25	0.43	10	25	0.43	200	1500	25	6	On	-0.250215	-0.0689225	14.0313	-2.32098	15	-2	77	468	87	02:20:00	00:00:00
S010	OD	circle	2	70	ctr	3	2	-1.6	4	6	25	0.43	8	25	0.43	10	25	0.43	200	1500	25	6	On	-0.250215	-0.0689225	14.0313	-2.32098	15	-2	77	457	56	02:22:00	00:00:00
S010	OD	circle	3	70	ctr	3	2	-1.6	3	6	25	0.43	8	25	0.43	10	25	0.43	200	1500	25	6	On	-0.250215	-0.0689225	14.0313	-2.32098	15	-2	83	481	64	02:40:00	00:00:00
S010	OD	circle	4	70	ctr	3	2	-1.6	2	6	25	0.43	8	25	0.43	10	25	0.43	200	1500	25	6	On	-0.250215	-0.0689225	14.0313	-2.32098	15	-2	97	528	62	03:28:00	00:00:00
S011	OS	circle	1	71	ctr	3	2	-2.4	5	6	25	0.43	8	25	0.43	10	25	0.43	200	1500	25	6	On	0.313846	-0.03681	15.9177	-2.81126	15	-2.5	75	513	60	02:20:00	00:00:00
S011	OS	circle	2	71	ctr	3	2	-2.4	4	6	25	0.43	8	25	0.43	10	25	0.43	200	1500	25	6	On	0.313846	-0.03681	15.9177	-2.81126	15	-2.5	76	468	74	02:20:00	00:00:00
S011	OS	circle	3	71	ctr	3	2	-2.4	3	6	25	0.43	8	25	0.43	10	25	0.43	200	1500	25	6	On	0.313846	-0.03681	15.9177	-2.81126	15	-2.5	86	457	91	02:44:00	00:00:00
S011	OS	circle	4	71	ctr	3	2	-2.4	2	6	25	0.43	8	25	0.43	10	25	0.43	200	1500	25	6	On	0.313846	-0.03681	15.9177	-2.81126	15	-2.5	81	553	105	02:41:00	00:00:00
S012	OS	circle	1	53	ctr	3	2	-2.1	5	6	25	0.43	8	25	0.43	10	25	0.43	200	1500	25	6	On	0.248417	-0.356133	14.4909	-1.40771	13	-0.5	78	460	89	02:25:00	00:00:00
S012	OS	circle	2	53	ctr	3	2	-2.1	4	6	25	0.43	8	25	0.43	10	25	0.43	200	1500	25	6	On	0.248417	-0.356133	14.4909	-1.40771	13	-0.5	80	493	90	02:32:00	00:00:00
S012	OS	circle	3	53	ctr	3	2	-2.1	3	6	25	0.43	8	25	0.43	10	25	0.43	200	1500	25	6	On	0.248417	-0.356133	14.4909	-1.40771	13	-0.5	85	505	108	02:51:00	00:00:00
S012	OS	circle	4	53	ctr	3	2	-2.1	2	6	25	0.43	8	25	0.43	10	25	0.43	200	1500	25	6	On	0.248417	-0.356133	14.4909	-1.40771	13	-0.5	99	518	98	03:33:00	00:00:00
S013	OD	circle	1	61	ctr	3	2	-2.7	5	6	25	0.43	8	25	0.43	10	25	0.43	200	1500	25	6	On	-0.15527	-0.0373131	14.7199	-1.49474	14.5	-1.5	76	568	72	02:26:00	00:00:00
S013	OD	circle	2	61	ctr	3	2	-2.7	4	6	25	0.43	8	25	0.43	10	25	0.43	200	1500	25	6	On	-0.15527	-0.0373131	14.7199	-1.49474	14.5	-1.5	77	524	84	02:28:00	00:00:00
S013	OD	circle	3	61	ctr	3	2	-2.7	3	6	25	0.43	8	25	0.43	10	25	0.43	200	1500	25	6	On	-0.15527	-0.0373131	14.7199	-1.49474	14.5	-1.5	79	511	87	02:33:00	00:00:00
S013	OD	circle	4	61	ctr	3	2	-2.7	2	6	25	0.43	8	25	0.43	10	25	0.43	200	1500	25	6	On	-0.15527	-0.0373131	14.7199	-1.49474	14.5	-1.5	83	514	79	02:59:00	00:00:00
S014	OD	circle	1	54	ctr	3	2	-2.9	5	6	25	0.43	8	25	0.43	10	25	0.43	200	1500	25	6	On	-0.15527	-0.0373131	15.8337	-2.58112	15	-2	76	347	74	02:10:00	00:00:00
S014	OD	circle	2	54	ctr	3	2	-2.9	4	6	25	0.43	8	25	0.43	10	25	0.43	200	1500	25	6	On	-0.15527	-0.0373131	15.8337	-2.58112	15	-2	76	364	68	02:12:00	00:00:00
S014	OD	circle	3	54	ctr	3	2	-2.9	3	6	25	0.43	8	25	0.43	10	25	0.43	200	1500	25	6	On	-0.15527	-0.0373131	15.8337	-2.58112	15	-2	76	419	147	02:12:00	00:00:00
S014	OD	circle	4	54	ctr	3	2	-2.9	2	6	25	0.43	8	25	0.43	10	25	0.43	200	1500	25	6	On	-0.15527	-0.0373131	15.8337	-2.58112	15	-2	105	508	148	03:51:00	00:00:00
S015	OS	circle	1	59	ctr	3	2	-4.8	5	6	25	0.43	8	25	0.43	10	25	0.43	200	1500	25	6	On	0.15567	0.026508	16.8183	-1.01709	16	-1	75	374	79	02:11:00	00:00:00
S015	OS	circle	2	59	ctr	3	2	-4.8	4	6	25	0.43	8	25	0.43	10	25	0.43	200	1500	25	6	On	0.15567	0.026508	16.8183	-1.01709	16	-1	75	341	63	02:08:00	00:00:00
S015	OS	circle	3	59	ctr	3	2	-4.8	3	6	25	0.43	8	25	0.43	10	25	0.43	200	1500	25	6	On	0.15567	0.026508	16.8183	-1.01709	16	-1	77	366	92	02:14:00	00:00:00
S015	OS	circle	4	59	ctr	3	2	-4.8	2	6	25	0.43	8	25	0.43	10	25	0.43	200	1500	25	6	On	0.15567	0.026508	16.8183	-1.01709	16	-1	78	359	64	02:15:00	00:00:00
S016	OS	circle	1	55	ctr	3	2	-2.1	5	6	25	0.43	8	25	0.43	10	25	0.43	200	1500	25	6	On	0.0916409	-0.069425	16.4935	-2.36174	14.5	-2.5	75	523	107	02:18:00	00:00:00
S016	OS	circle	2	55	ctr	3	2	-2.1	4	6	25	0.43	8	25	0.43	10	25	0.43	200	1500	25	6	On	0.0916409	-0.069425	16.4935	-2.36174	14.5	-2.5	81	505	100	02:35:00	00:00:00
S016	OS	circle	3	55	ctr	3	2	-2.1	3	6	25	0.43	8	25	0.43	10	25	0.43	200	1500	25	6	On	0.0916409	-0.069425	16.4935	-2.36174	14.5	-2.5	82	539	165	02:37:00	00:00:00
S016	OS	circle	4	55	ctr	3	2	-2.1	2	6	25	0.43	8	25	0.43	10	25	0.43	200	1500	25	6	On	0.0916409	-0.069425	16.4935	-2.36174	14.5	-2.5	85	501	100	02:47:00	00:00:00
S017	OD	circle	1	60	ctr	3	2	-0.9	5	6	25	0.43	8	25	0.43	10	25	0.43	200	1500	25	6	On	-0.186184	-0.164858	15.3348	-3.40803	15	-3	79	441	125	02:24:00	00:00:00
S017	OD	circle	2	60	ctr	3	2	-0.9	4	6	25	0.43	8	25	0.43	10	25	0.43	200	1500	25	6	On	-0.186184	-0.164858	15.3348	-3.40803	15	-3	80	416	87	02:27:00	00:00:00
S017	OD	circle	3	60	ctr	3	2	-0.9	3	6	25	0.43	8	25	0.43	10	25	0.43	200	1500	25	6	On	-0.186184	-0.164858	15.3348	-3.40803	15	-3	80	418	81	02:27:00	00:00:00
S017	OD	circle	4	60	ctr	3	2	-0.9	2	6	25	0.43	8	25	0.43	10	25	0.43	200	1500	25	6	On	-0.186184	-0.164858	15.3348	-3.40803	15	-3	89	488	194	02:58:00	00:00:00
S018	OD	circle	1	59	ctr	3	2	-0.9	5	6	25	0.43	8	25	0.43	10	25	0.43	200	1500	25	6	On	0.00349987	-0.0697265	15.3886	-2.19755	15	-1.5	75	399	75	02:05:00	00:00:00
S018	OD	circle	2	59	ctr	3	2	-0.9	4	6	25	0.43	8	25	0.43	10	25	0.43	200	1500	25	6	On	0.00349987	-0.0697265	15.3886	-2.19755	15	-1.5	75	351	55	01:55:00	00:00:00
S018	OD	circle	3	59	ctr	3	2	-0.9	3	6	25	0.43	8	25	0.43	10	25	0.43	200	1500	25	6	On	0.00349987	-0.0697265	15.3886	-2.19755	15	-1.5	76	401	94	02:06:00	00:00:00
S018	OD	circle	4	59	ctr	3	2	-0.9	2	6	25	0.43	8	25	0.43	10	25	0.43	200	1500	25	6	On	0.00349987	-0.0697265	15.3886	-2.19755	15	-1.5	81	443	105	02:27:00	00:00:00
S019	OD	circle	1	54	ctr	3	2	-1.6	5	6	25	0.43	8	25	0.43	10	25	0.43	200	1500	25	6	On	-0.15567	0.026508	16.3309	-1.56337	16.5	-1.5	75	414	65	02:12:00	00:00:00
S019	OD	circle	2	54	ctr	3	2	-1.6	4	6	25	0.43	8	25	0.43	10	25	0.43	200	1500	25	6	On	-0.15567	0.026508	16.3309	-1.56337	16.5	-1.5	76	388	71	02:09:00	00:00:00
S019	OD	circle	3	54	ctr	3	2	-1.6	3	6	25	0.43	8	25	0.43	10	25	0.43	200	1500	25	6	On	-0.15567	0.026508	16.3309	-1.56337	16.5	-1.5	77	445	101	02:20:00	00:00:00
S019	OD	circle	4	54	ctr	3	2	-1.6	2	6	25	0.43	8	25	0.43	10	25	0.43	200	1500	25	6	On	-0.15567	0.026508	16.3309	-1.56337	16.5	-1.5	82	496	101	02:38:00	00:00:00
S020	OD	circle	1	54	ctr	3	2	-3.2	5	6	25	0.43	8	25	0.43	10	25	0.43	200	1500	25	6	On	0.00329928	-0.0378163	16.402	-2.58278	15	-1.5	79	514	125	02:34:00	00:00:00
S020	OD	circle	2	54	ctr	3	2	-3.2	4	6	25	0.43	8	25	0.43	10	25	0.43	200	1500	25	6	On	0.00329928	-0.0378163	16.402	-2.58278	15	-1.5	88	511	113	02:58:00	00:00:00
S020	OD	circle	3	54	ctr	3	2	-3.2	3	6	25	0.43	8	25	0.43	10	25	0.43	200	1500	25	6	On	0.00329928	-0.0378163	16.402	-2.58278	15	-1.5	93	561	141	03:15:00	00:00:00
S020	OD	circle	4	54	ctr	3	2	-3.2	2	6	25	0.43	8	25	0.43	10	25	0.43	200	1500	25	6	On	0.00329928	-0.0378163	16.402	-2.58278	15	-1.5	106	528	76	03:58:00	00:00:00
S021	OS	circle	1	56	ctr	3	2	-7.2	5	6	25	0.43	8	25	0.43	10	25	0.43	200	1500	25	6	On	0.311252	-0.451675	16.7514	-1.72111	14	-1.5	77	362	81	02:15:00	00:00:00
S021	OS	circle	2	56	ctr	3	2	-7.2	4	6	25	0.43	8	25	0.43	10	25	0.43	200	1500	25	6	On	0.311252	-0.451675	16.7514	-1.72111	14	-1.5	76	371	121	02:12:00	00:00:00
S021	OS	circle	3	56	ctr	3	2	-7.2	3	6	25	0.43	8	25	0.43	10	25	0.43	200	1500	25	6	On	0.311252	-0.451675	16.7514	-1.72111	14	-1.5	76	375	68	02:10:00	00:00:00
S021	OS	circle	4	56	ctr	3	2	-7.2	2	6	25	0.43	8	25	0.43	10	25	0.43	200	1500	25	6	On	0.311252	-0.451675	16.7514	-1.72111	14	-1.5	83	432	94	02:36:00	00:00:00
S022	OD	circle	1	82	ctr	3	2	-0.9	5	6	25	0.43	8	25	0.43	10	25	0.43	200	1500	25	6	On	-0.219299	0.0586203	15.8411	-3.53689	16.5	-3.5	80	433	80	02:18:00	00:00:00
S022	OD	circle	2	82	ctr	3	2	-0.9	4	6	25	0.43	8	25	0.43	10	25	0.43	200	1500	25	6	On	-0.219299	0.0586203	15.8411	-3.53689	16.5	-3.5	91	449	92	04:05:00	00:00:00
S023	OS	circle	1	82	ctr	3	2	-4.9	5	6	25	0.43	8	25	0.43	10	25	0.43	200	1500	25	6	On	0.0932438	0.185854	14.9276	-3.32584	15.5	-3	76	382	99	02:13:00	00:00:00
S023	OS	circle	2	82	ctr	3	2	-4.9	4	6	25	0.43	8	25	0.43	10	25	0.43	200	1500	25	6	On	0.0932438	0.185854	14.9276	-3.32584	15.5	-3	79	450	115	02:24:00	00:00:00
S023	OS	circle	3	82	ctr	3	2	-4.9	3	6	25	0.43	8	25	0.43	10	25	0.43	200	1500	25	6	On	0.0932438	0.185854	14.9276	-3.32584	15.5	-3	84	464	130	02:41:00	00:00:00
S023	OS	circle	4	82	ctr	3	2	-4.9	2	6	25	0.43	8	25	0.43	10	25	0.43	200	1500	25	6	On	0.0932438	0.185854	14.9276	-3.32584	15.5	-3	80	460	135	02:30:00	00:00:00
S024	OS	circle	1	88	ctr	3	2	-2.9	5	6	25	0.43	8	25	0.43	10	25	0.43	200	1500	25	6	On	0.0278125	-0.133447	15.4097	-2.42871	15	-2.5	78	508	95	02:27:00	00:00:00
S024	OS	circle	2	88	ctr	3	2	-2.9	4	6	25	0.43	8	25	0.43	10	25	0.43	200	1500	25	6	On	0.0278125	-0.133447	15.4097	-2.42871	15	-2.5	81	495	95	02:37:00	00:00:00
S024	OS	circle	3	88	ctr	3	2	-2.9	3	6	25	0.43	8	25	0.43	10	25	0.43	200	1500	25	6	On	0.0278125	-0.133447	15.4097	-2.42871	15	-2.5	88	569	106	03:01:00	00:00:00
S024	OS	circle	4	88	ctr	3	2	-2.9	2	6	25	0.43	8	25	0.43	10	25	0.43	200	1500	25	6	On	0.0278125	-0.133447	15.4097	-2.42871	15	-2.5	103	599	92	03:53:00	00:00:00
S025	OS	circle	1	77	ctr	3	2	-1.8	5	6	25	0.43	8	25	0.43	10	25	0.43	200	1500	25	6	On	0.345362	-0.0686211	16.3022	-2.36226	15.5	-2	78	403	61	02:23:00	00:00:00
S025	OS	circle	2	77	ctr	3	2	-1.8	4	6	25	0.43	8	25	0.43	10	25	0.43	200	1500	25	6	On	0.345362	-0.0686211	16.3022	-2.36226	15.5	-2	83	436	69	02:39:00	00:00:00
S025	OS	circle	3	77	ctr	3	2	-1.8	3	6	25	0.43	8	25	0.43	10	25	0.43	200	1500	25	6	On	0.345362	-0.0686211	16.3022	-2.36226	15.5	-2	88	467	83	02:56:00	00:00:00
S025	OS	circle	4	77	ctr	3	2	-1.8	2	6	25	0.43	8	25	0.43	10	25	0.43	200	1500	25	6	On	0.345362	-0.0686211	16.3022	-2.36226	15.5	-2	95	482	76	03:23:00	00:00:00
S026	OS	circle	1	73	ctr	3	2	-3.6	5	6	25	0.43	8	25	0.43	10	25	0.43	200	1500	25	6	On	0.0924422	0.0582161	15.7882	-3.25958	15	-2.5	75	345	40	02:05:00	00:00:00
S026	OS	circle	2	73	ctr	3	2	-3.6	4	6	25	0.43	8	25	0.43	10	25	0.43	200	1500	25	6	On	0.0924422	0.0582161	15.7882	-3.25958	15	-2.5	77	304	46	02:04:00	00:00:00
S026	OS	circle	3	73	ctr	3	2	-3.6	3	6	25	0.43	8	25	0.43	10	25	0.43	200	1500	25	6	On	0.0924422	0.0582161	15.7882	-3.25958	15	-2.5	80	339	87	02:39:00	00:00:00
S026	OS	circle	4	73	ctr	3	2	-3.6	2	6	25	0.43	8	25	0.43	10	25	0.43	200	1500	25	6	On	0.0924422	0.0582161	15.7882	-3.25958	15	-2.5	79	370	92	02:48:00	00:00:00
S027	OS	circle	1	71	ctr	3	2	-1.7	5	6	25	0.43	8	25	0.43	10	25	0.43	200	1500	25	6	On	0.250215	-0.0689225	15.5396	-1.91649	15	-2	75	396	51	02:05:00	00:00:00
S027	OS	circle	2	71	ctr	3	2	-1.7	4	6	25	0.43	8	25	0.43	10	25	0.43	200	1500	25	6	On	0.250215	-0.0689225	15.5396	-1.91649	15	-2	77	377	54	02:13:00	00:00:00
S027	OS	circle	3	71	ctr	3	2	-1.7	3	6	25	0.43	8	25	0.43	10	25	0.43	200	1500	25	6	On	0.250215	-0.0689225	15.5396	-1.91649	15	-2	82	394	68	02:34:00	00:00:00
S027	OS	circle	4	71	ctr	3	2	-1.7	2	6	25	0.43	8	25	0.43	10	25	0.43	200	1500	25	6	On	0.250215	-0.0689225	15.5396	-1.91649	15	-2	88	418	117	02:55:00	00:00:00
S028	OD	circle	1	46	ctr	3	2	-3.3	5	6	25	0.43	8	25	0.43	10	25	0.43	200	1500	25	6	On	-0.377079	-0.0685207	14.4148	-2.89562	15	-3	77	337	55	02:07:00	00:00:00
S028	OD	circle	2	46	ctr	3	2	-3.3	4	6	25	0.43	8	25	0.43	10	25	0.43	200	1500	25	6	On	-0.377079	-0.0685207	14.4148	-2.89562	15	-3	77	342	50	02:11:00	00:00:00
S028	OD	circle	3	46	ctr	3	2	-3.3	3	6	25	0.43	8	25	0.43	10	25	0.43	200	1500	25	6	On	-0.377079	-0.0685207	14.4148	-2.89562	15	-3	78	360	50	02:08:00	00:00:00
S028	OD	circle	4	46	ctr	3	2	-3.3	2	6	25	0.43	8	25	0.43	10	25	0.43	200	1500	25	6	On	-0.377079	-0.0685207	14.4148	-2.89562	15	-3	81	423	70	02:24:00	00:00:00

## Sheet: Protocol2_circle
id	eye	testType	testNumber	age	type	circles	nreps	gh	dbOffset	radius1	n1	size1	radius2	n2	size2	radius3	n3	size3	presTime	respWin	guess	priorSd	tracking	prlx	prly	onhx	onhy	bscx	bscy	npres	respTimeMean	respTimeSd	duration	pause
S029	OS	circle	1	68	ctr	3	2	-2	4	6	25	0.43	8	25	0.43	10	25	0.43	200	1500	25	6	On	0.184985	-0.356331	15.9201	-2.29933	16	-2	82	534	139	02:47:00	00:00:00
S029	OS	circle	2	68	ctr	3	2	-2	4	6	25	0.43	8	25	0.43	10	25	0.43	200	1500	25	6	On	0.184985	-0.356331	15.9201	-2.29933	16	-2	78	462	125	02:18:00	00:00:00
S030	OD	circle	1	82	ctr	3	2	-5.3	4	6	25	0.43	8	25	0.43	10	25	0.43	200	1500	25	6	On	0.00329928	-0.0378163	15.5712	-1.30626	15.5	-1.5	86	595	151	03:07:00	00:00:00
S030	OD	circle	2	82	ctr	3	2	-5.3	4	6	25	0.43	8	25	0.43	10	25	0.43	200	1500	25	6	On	0.00329928	-0.0378163	15.5712	-1.30626	15.5	-1.5	87	557	143	03:09:00	00:00:00
S031	OS	circle	1	72	ctr	3	2	-2.8	4	6	25	0.43	8	25	0.43	10	25	0.43	200	1500	28	3	On	0.314045	-0.00489869	16.685	-2.29721	15.5	-2	76	432	167	02:13:00	00:00:00
S031	OS	circle	2	72	ctr	3	2	-2.8	4	6	25	0.43	8	25	0.43	10	25	0.43	200	1500	28	3	On	0.314045	-0.00489869	16.685	-2.29721	15.5	-2	80	498	166	02:31:00	00:00:00
S032	OD	circle	1	61	ctr	3	2	-4.7	4	6	25	0.43	8	25	0.43	10	25	0.43	200	1500	25	6	On	-0.220899	0.313898	15.5134	-2.0068	15	-2	86	597	167	03:14:00	00:00:00
S032	OD	circle	2	61	ctr	3	2	-4.7	4	6	25	0.43	8	25	0.43	10	25	0.43	200	1500	25	6	On	-0.220899	0.313898	15.5134	-2.0068	15	-2	83	503	130	02:50:00	00:00:00
S033	OS	circle	1	70	ctr	3	2	-5	4	6	25	0.43	8	25	0.43	10	25	0.43	200	1500	25	6	On	0.218699	-0.0371119	15.1515	-3.13328	15	-3	78	465	128	02:24:00	00:00:00
S033	OS	circle	2	70	ctr	3	2	-5	4	6	25	0.43	8	25	0.43	10	25	0.43	200	1500	25	6	On	0.218699	-0.0371119	15.1515	-3.13328	15	-3	75	448	144	02:16:00	00:00:00
S034	OD	circle	1	68	ctr	3	2	-8.4	4	6	25	0.43	8	25	0.43	10	25	0.43	200	1500	25	6	On	-0.313846	-0.03681	16.7193	-2.77482	15	-2	92	462	100	03:55:00	00:00:00
S034	OD	circle	2	68	ctr	3	2	-8.4	4	6	25	0.43	8	25	0.43	10	25	0.43	200	1500	25	6	On	-0.313846	-0.03681	16.7193	-2.77482	15	-2	90	456	89	03:01:00	00:00:00
S035	OD	circle	1	51	ctr	3	2	-9.1	4	6	25	0.43	8	25	0.43	10	25	0.43	200	1500	25	6	On	-0.125158	0.217865	12.1174	0.0743452	13	-2.5	79	580	142	02:28:00	00:00:00
S035	OD	circle	2	51	ctr	3	2	-9.1	4	6	25	0.43	8	25	0.43	10	25	0.43	200	1500	25	6	On	-0.125158	0.217865	12.1174	0.0743452	13	-2.5	80	601	156	02:38:00	00:00:00
S036	OS	circle	1	68	ctr	3	2	0	4	6	25	0.43	8	25	0.43	10	25	0.43	200	1500	25	6	On	0.0298179	0.185651	18.1516	-2.22916	16.5	-2	78	464	103	02:22:00	00:00:00
S036	OS	circle	2	68	ctr	3	2	0	4	6	25	0.43	8	25	0.43	10	25	0.43	200	1500	25	6	On	0.0298179	0.185651	18.1516	-2.22916	16.5	-2	76	521	99	02:14:00	00:00:00
S037	OD	circle	1	59	ctr	3	2	-1.8	4	6	25	0.43	8	25	0.43	10	25	0.43	200	1500	25	6	On	-0.0290155	0.058014	17.2703	-0.611057	17	-1	82	425	61	02:27:00	00:00:00
S037	OD	circle	2	59	ctr	3	2	-1.8	4	6	25	0.43	8	25	0.43	10	25	0.43	200	1500	25	6	On	-0.0290155	0.058014	17.2703	-0.611057	17	-1	78	449	95	02:16:00	00:00:00
S038	OS	circle	1	76	ctr	3	2	-2.5	4	6	25	0.43	8	25	0.43	10	25	0.43	200	1500	25	6	On	0.472628	-0.00439502	16.1101	-2.55477	15.5	-2.5	78	475	166	02:20:00	00:00:00
S038	OS	circle	2	76	ctr	3	2	-2.5	4	6	25	0.43	8	25	0.43	10	25	0.43	200	1500	25	6	On	0.472628	-0.00439502	16.1101	-2.55477	15.5	-2.5	82	438	108	02:30:00	00:00:00
S039	OD	circle	1	52	ctr	3	2	-0.9	4	6	25	0.43	8	25	0.43	10	25	0.43	200	1500	25	6	On	-0.440513	-0.0683198	13.5851	-1.80987	13.5	-2	82	496	155	02:41:00	00:00:00
S039	OD	circle	2	52	ctr	3	2	-0.9	4	6	25	0.43	8	25	0.43	10	25	0.43	200	1500	25	6	On	-0.440513	-0.0683198	13.5851	-1.80987	13.5	-2	80	508	121	02:35:00	00:00:00
S040	OS	circle	1	64	ctr	3	2	-3.6	4	6	25	0.43	8	25	0.43	10	25	0.43	200	1500	25	6	On	0.408596	-0.100332	16.8145	-1.84891	16.5	-2	79	388	77	02:26:00	00:00:00
S040	OS	circle	2	64	ctr	3	2	-3.6	4	6	25	0.43	8	25	0.43	10	25	0.43	200	1500	25	6	On	0.408596	-0.100332	16.8145	-1.84891	16.5	-2	80	389	79	02:25:00	00:00:00
S041	OD	circle	1	52	ctr	3	2	-3.7	4	6	25	0.43	8	25	0.43	10	25	0.43	200	1500	25	6	On	0.0665241	-0.00610797	15.6303	-0.79689	15.5	-0.5	75	414	145	02:20:00	00:00:00
S041	OD	circle	2	52	ctr	3	2	-3.7	4	6	25	0.43	8	25	0.43	10	25	0.43	200	1500	25	6	On	0.0665241	-0.00610797	15.6303	-0.79689	15.5	-0.5	77	437	68	02:23:00	00:00:00
S042	OD	circle	1	49	ctr	3	2	-1.5	4	6	25	0.43	8	25	0.43	10	25	0.43	200	1500	25	6	On	-0.377478	-0.00469721	15.7631	-1.62534	16	-2	79	368	45	02:19:00	00:00:00
S042	OD	circle	2	49	ctr	3	2	-1.5	4	6	25	0.43	8	25	0.43	10	25	0.43	200	1500	25	6	On	-0.377478	-0.00469721	15.7631	-1.62534	16	-2	83	386	83	03:44:00	00:00:00
S043	OS	circle	1	50	ctr	3	2	-2.8	4	6	25	0.43	8	25	0.43	10	25	0.43	200	1500	25	6	On	0.0922418	0.0263062	15.796	-1.59587	16	-0.5	80	434	192	02:36:00	00:00:00
S043	OS	circle	2	50	ctr	3	2	-2.8	4	6	25	0.43	8	25	0.43	10	25	0.43	200	1500	25	6	On	0.0922418	0.0263062	15.796	-1.59587	16	-0.5	77	348	80	02:15:00	00:00:00
S044	OD	circle	1	66	ctr	3	2	-2	4	6	25	0.43	8	25	0.43	10	25	0.43	200	1500	25	6	On	-0.315843	0.282295	17.6475	-0.421255	17	-1	82	488	117	02:41:00	00:00:00
S044	OD	circle	2	66	ctr	3	2	-2	4	6	25	0.43	8	25	0.43	10	25	0.43	200	1500	25	6	On	-0.315843	0.282295	17.6475	-0.421255	17	-1	88	528	126	03:00:00	00:00:00
S045	OS	circle	1	66	ctr	3	2	-3.1	4	6	25	0.43	8	25	0.43	10	25	0.43	200	1500	25	6	On	0.123755	-0.00550325	19.2317	-3.18651	17.5	-2	75	409	58	02:13:00	00:00:00
S045	OS	circle	2	66	ctr	3	2	-3.1	4	6	25	0.43	8	25	0.43	10	25	0.43	200	1500	25	6	On	0.123755	-0.00550325	19.2317	-3.18651	17.5	-2	76	404	54	02:15:00	00:00:00
S046	OS	circle	1	51	ctr	3	2	-3.1	4	6	25	0.43	8	25	0.43	10	25	0.43	200	1500	25	6	On	0.278538	-0.611346	16.4979	-1.40191	15.5	-1	78	484	81	04:12:00	00:00:00
S046	OS	circle	2	51	ctr	3	2	-3.1	4	6	25	0.43	8	25	0.43	10	25	0.43	200	1500	25	6	On	0.278538	-0.611346	16.4979	-1.40191	15.5	-1	78	468	64	02:32:00	00:00:00
S047	OS	circle	1	41	ctr	3	2	-3.1	4	6	25	0.43	8	25	0.43	10	25	0.43	200	1500	25	6	On	-0.00189467	0.185549	16.7534	-1.27321	16.5	-1	76	508	200	02:37:00	00:00:00
S047	OS	circle	2	41	ctr	3	2	-3.1	4	6	25	0.43	8	25	0.43	10	25	0.43	200	1500	25	6	On	-0.00189467	0.185549	16.7534	-1.27321	16.5	-1	79	414	96	02:32:00	00:00:00
S048	OD	circle	1	46	ctr	3	2	-7.4	4	6	25	0.43	8	25	0.43	10	25	0.43	200	1500	25	6	On	-1.13915	0.0615485	13.835	-1.42832	14.5	-1.5	86	653	163	03:03:00	00:00:00
S048	OD	circle	2	46	ctr	3	2	-7.4	4	6	25	0.43	8	25	0.43	10	25	0.43	200	1500	25	6	On	-1.13915	0.0615485	13.835	-1.42832	14.5	-1.5	77	521	146	02:27:00	00:00:00
S049	OS	circle	1	52	ctr	3	2	0	4	6	25	0.43	8	25	0.43	10	25	0.43	200	1500	25	6	On	0.187584	0.0585193	15.6631	-2.74796	14.5	-2	87	558	84	03:00:00	00:00:00
S049	OS	circle	2	52	ctr	3	2	0	4	6	25	0.43	8	25	0.43	10	25	0.43	200	1500	25	6	On	0.187584	0.0585193	15.6631	-2.74796	14.5	-2	99	568	80	03:33:00	00:00:00
S050	OS	circle	1	80	ctr	3	2	-2.5	4	6	25	0.43	8	25	0.43	10	25	0.43	200	1500	25	3	On	-0.859448	-0.0405357	14.7929	-4.8622	14.5	-3.5	76	525	142	02:52:00	00:00:00
S050	OS	circle	2	80	ctr	3	2	-2.5	4	6	25	0.43	8	25	0.43	10	25	0.43	200	1500	25	3	On	-0.859448	-0.0405357	14.7929	-4.8622	14.5	-3.5	78	506	126	02:52:00	00:00:00
S051	OD	circle	1	69	ctr	3	2	-0.7	4	6	25	0.43	8	25	0.43	10	25	0.43	200	1500	25	3	On	-0.123555	-0.0374138	13.9623	-1.55614	14	-2	76	672	147	02:41:00	00:00:00
S051	OD	circle	2	69	ctr	3	2	-0.7	4	6	25	0.43	8	25	0.43	10	25	0.43	200	1500	25	3	On	-0.123555	-0.0374138	13.9623	-1.55614	14	-2	78	598	122	02:40:00	00:00:00
S052	OD	circle	1	62	ctr	3	2	0.1	4	6	25	0.43	8	25	0.43	10	25	0.43	200	1500	25	3	On	-0.15507	-0.069224	14.5441	-3.27836	14.5	-3.5	80	477	90	02:35:00	00:00:00
S052	OD	circle	2	62	ctr	3	2	0.1	4	6	25	0.43	8	25	0.43	10	25	0.43	200	1500	25	3	On	-0.15507	-0.069224	14.5441	-3.27836	14.5	-3.5	79	462	78	02:40:00	00:00:00
S053	OS	circle	1	56	ctr	3	2	-4.5	4	6	25	0.43	8	25	0.43	10	25	0.43	200	1500	25	3	On	0.0910402	-0.165158	15.6048	-1.59641	16	-1.5	80	384	129	02:36:00	00:00:00
S053	OS	circle	2	56	ctr	3	2	-4.5	4	6	25	0.43	8	25	0.43	10	25	0.43	200	1500	25	3	On	0.0910402	-0.165158	15.6048	-1.59641	16	-1.5	77	358	99	02:24:00	00:00:00
S054	OD	circle	1	46	ctr	3	2	-3.4	4	6	25	0.43	8	25	0.43	10	25	0.43	200	1500	25	3	On	-0.15527	-0.0373131	14.2709	-0.601495	13.5	-0.5	77	411	57	02:20:00	00:00:00
S054	OD	circle	2	46	ctr	3	2	-3.4	4	6	25	0.43	8	25	0.43	10	25	0.43	200	1500	25	3	On	-0.15527	-0.0373131	14.2709	-0.601495	13.5	-0.5	79	424	83	02:28:00	00:00:00
S055	OS	circle	1	45	ctr	3	2	-3.4	4	6	25	0.43	8	25	0.43	10	25	0.43	200	1500	25	3	On	0.124957	0.185956	15.5387	-2.10843	14	-3	78	344	87	02:11:00	00:00:00
S055	OS	circle	2	45	ctr	3	2	-3.4	4	6	25	0.43	8	25	0.43	10	25	0.43	200	1500	25	3	On	0.124957	0.185956	15.5387	-2.10843	14	-3	78	372	55	02:15:00	00:00:00
S056	OS	circle	1	66	ctr	3	2	-4.2	4	6	25	0.43	8	25	0.43	10	25	0.43	200	1500	25	3	On	-2.29108	-0.842638	16.8845	-0.50508	15.5	-1	81	469	108	02:36:00	00:00:00
S056	OS	circle	2	66	ctr	3	2	-4.2	4	6	25	0.43	8	25	0.43	10	25	0.43	200	1500	25	3	On	-2.29108	-0.842638	16.8845	-0.50508	15.5	-1	88	528	125	03:39:00	00:00:00
S057	OS	circle	1	43	ctr	3	2	-2.2	4	6	25	0.43	8	25	0.43	10	25	0.43	200	1500	25	3	On	0.34616	0.0590244	16.3672	-2.10612	15	-1.5	76	383	80	02:17:00	00:00:00
S057	OS	circle	2	43	ctr	3	2	-2.2	4	6	25	0.43	8	25	0.43	10	25	0.43	200	1500	25	3	On	0.34616	0.0590244	16.3672	-2.10612	15	-1.5	81	395	73	02:32:00	00:00:00
S058	OS	circle	1	74	ctr	3	2	-6.7	4	6	25	0.43	8	25	0.43	10	25	0.43	200	1500	25	3	On	0.0928429	0.122036	19.11	-1.84244	17	-3.5	82	398	102	02:49:00	00:00:00
S058	OS	circle	2	74	ctr	3	2	-6.7	4	6	25	0.43	8	25	0.43	10	25	0.43	200	1500	25	3	On	0.0928429	0.122036	19.11	-1.84244	17	-3.5	79	363	74	02:26:00	00:00:00

## Sheet: Prococo2_GH
id	eye	gh1	gh2	gh3
S029	OS	-2.3	-2	-2.4
S030	OD	-7.2	-5.3	-8
S031	OS	-2.9	-2.8	-3.8
S032	OD	-4.9	-4.7	-4.8
S033	OS	-5	-5	-4.6
S034	OD	-6.4	-8.4	-7.2
S035	OD	-6.4	-9.1	-6.4
S036	OS	-2.6	0	0
S037	OD	-3.2	-1.8	-3.6
S038	OS	-2.8	-2.5	-1.2
S039	OD	-1.7	-0.9	-0.9
S040	OS	-4.8	-3.6	-3.5
S041	OD	-2.3	-3.7	-3.7
S042	OD	-2.6	-1.5	-2.4
S043	OS	-3	-2.8	-1
S044	OD	-4	-2	-2.3
S045	OS	-4.1	-3.1	-3.1
S046	OS	-4	-3.1	-4.8
S047	OS	-4.5	-3.1	-3
S048	OD	-5.3	-7.4	-3.7
S049	OS	-3.1	-2.7	-2.3
S050	OS	-2.5	-2.5	-2
S051	OD	-0.7	-0.7	-1.9
S052	OD	-0.2	0.1	-1.3
S053	OS	-3.6	-4.5	-4.2
S054	OD	-3.8	-3.4	-3.4
S055	OS	-3.9	-3.4	-3.4
S056	OS	-3.7	-4.2	-5.9
S057	OS	-4.1	-2.2	-1.7
S058	OS	-6.2	-6.7	-5.2

## Sheet: Protocol3_circle
id	eye	testType	testNumber	age	type	circles	nreps	gh	dbOffset	radius1	n1	size1	radius2	n2	size2	radius3	n3	size3	presTime	respWin	guess	priorSd	tracking	prlx	prly	onhx	onhy	bscx	bscy	npres	respTimeMean	respTimeSd	duration	pause
S059	OD	circle	1	25	ctr	3	2	-5.1	1	6	25	0.43	8	25	0.43	10	25	0.43	200	1500	25	6	On	-0.15567	0.026508	14.6433	0.257154	14	0	76	484	108	02:22:00	00:00:00
S059	OS	circle	1	25	ctr	3	2	-3.2	1	6	25	0.43	8	25	0.43	10	25	0.43	200	1500	25	6	On	-0.0665241	-0.00610797	15.86	-1.5317	14	-2	94	586	156	03:19:00	00:00:00
S060	OD	circle	1	23	ctr	3	2	-5.4	1	6	25	0.43	8	25	0.43	10	25	0.43	200	1500	25	6	On	-0.0920415	-0.00560402	14.7155	-0.921399	15	-0.5	94	608	156	03:25:00	00:00:00
S061	OS	circle	1	22	ctr	3	2	-3	1	6	25	0.43	8	25	0.43	10	25	0.43	200	1500	25	6	On	-0.161057	0.0893162	16.433	-1.65803	16.5	-1	102	588	150	03:46:00	00:00:00
S062	OD	circle	1	22	ctr	3	2	-3.2	1	6	25	0.43	8	25	0.43	10	25	0.43	200	1500	25	6	On	-0.186584	-0.101035	14.6612	-2.06796	14.5	-2	122	557	111	04:49:00	00:00:00
S063	OS	circle	1	22	ctr	3	2	-2.6	1	6	25	0.43	8	25	0.43	10	25	0.43	200	1500	25	6	On	0.250015	-0.100834	16.6838	-2.5532	15	-3	120	640	173	04:45:00	00:00:00
S064	OD	circle	1	22	ctr	3	2	-5.4	1	6	25	0.43	8	25	0.43	10	25	0.43	200	1500	25	6	On	-0.186984	-0.0372125	14.8463	-1.49513	15	-1	81	439	98	02:29:00	00:00:00
S064	OS	circle	1	22	ctr	3	2	-6.7	1	6	25	0.43	8	25	0.43	10	25	0.43	200	1500	25	6	On	0.2179	-0.164758	15.2772	-3.51691	14.5	-2.5	82	399	74	02:31:00	00:00:00
S065	OD	circle	1	24	ctr	3	2	-4.9	1	6	25	0.43	8	25	0.43	10	25	0.43	200	1500	25	6	On	-0.124356	0.0902271	14.4692	-1.74882	15	-1.5	87	933	149	03:22:00	00:00:00
S065	OS	circle	1	24	ctr	3	2	-3.8	1	6	25	0.43	8	25	0.43	10	25	0.43	200	1500	25	6	On	0.15547	-0.00540248	15.5381	-2.2364	15	-2	90	859	141	03:26:00	00:00:00
S066	OD	circle	1	23	ctr	3	2	-4.3	1	6	25	0.43	8	25	0.43	10	25	0.43	200	1500	25	6	On	-0.2219	0.473439	14.5387	-2.57735	14.5	-2.5	97	535	82	03:27:00	00:00:00
S067	OS	circle	1	24	ctr	3	2	-3.2	1	6	25	0.43	8	25	0.43	10	25	0.43	200	1500	25	6	On	0.15567	0.026508	18.0844	-2.99748	17	-2.5	104	784	146	03:56:00	00:00:00
S068	OS	circle	1	22	ctr	3	2	-6.8	1	6	25	0.43	8	25	0.43	10	25	0.43	200	1500	25	6	On	0.0928429	0.122036	16.6251	-1.46552	15.5	-1.5	95	500	112	03:21:00	00:00:00
S069	OD	circle	1	23	ctr	3	2	-5	1	6	25	0.43	8	25	0.43	10	25	0.43	200	1500	25	6	On	-0.219099	0.0267098	14.8492	-1.87739	16	-2	111	637	144	04:30:00	00:00:00
S070	OD	circle	1	22	ctr	3	2	-4.4	1	6	25	0.43	8	25	0.43	10	25	0.43	200	1500	25	6	On	-0.0946473	0.409213	14.5397	-2.7048	13.5	-2.5	85	512	115	02:49:00	00:00:00
S071	OD	circle	1	22	ctr	3	2	-5.3	1	6	25	0.43	8	25	0.43	10	25	0.43	200	1500	25	6	On	-0.409194	-0.00459648	16.586	-1.88262	15.5	-2.5	94	629	125	03:22:00	00:00:00
S071	OS	circle	1	22	ctr	3	2	-4.3	1	6	25	0.43	8	25	0.43	10	25	0.43	200	1500	25	6	On	0.504146	-0.0362065	17.7656	-2.99832	15.5	-3	95	560	116	03:27:00	00:00:00
S072	OD	circle	1	20	ctr	3	2	-4.9	1	6	25	0.43	8	25	0.43	10	25	0.43	200	1500	25	6	On	-0.345562	-0.0367094	14.9667	-0.731098	14.5	-1	89	505	118	02:51:00	00:00:00
S073	OD	circle	1	22	ctr	3	2	-2.8	1	6	25	0.43	8	25	0.43	10	25	0.43	200	1500	25	6	On	-0.0282134	-0.069626	14.5823	-0.0292426	15	-1	91	527	200	03:12:00	00:00:00
S074	OD	circle	1	23	ctr	3	2	-5.5	1	6	25	0.43	8	25	0.43	10	25	0.43	200	1500	25	6	On	-0.123355	-0.0693245	14.2972	-4.04252	14.5	-3	81	490	109	02:36:00	00:00:00
S074	OS	circle	1	23	ctr	3	2	-6.1	1	6	25	0.43	8	25	0.43	10	25	0.43	200	1500	25	6	On	-0.353335	-0.230379	15.1227	-2.49348	15	-1.5	94	480	112	03:19:00	00:00:00
S075	OD	circle	1	26	ctr	3	2	-2.6	1	6	25	0.43	8	25	0.43	10	25	0.43	200	1500	25	6	On	-0.345761	-0.00479795	14.2063	-0.410191	13	-0.5	96	529	144	03:27:00	00:00:00
S075	OS	circle	1	26	ctr	3	2	-3.4	1	6	25	0.43	8	25	0.43	10	25	0.43	200	1500	25	6	On	-0.13035	-0.0701286	15.6045	-1.66039	13.5	-2	87	469	130	02:52:00	00:00:00
S076	OD	circle	1	27	ctr	3	2	-3	1	6	25	0.43	8	25	0.43	10	25	0.43	200	1500	25	6	On	-0.282929	0.090733	13.5077	0.0698068	13.3	-0.3	93	548	97	03:15:00	00:00:00
S077	OD	circle	1	23	ctr	3	2	-3.7	1	6	25	0.43	8	25	0.43	10	25	0.43	200	1500	25	6	On	-0.0607287	0.0581151	15.1562	-0.731698	15	-1.5	83	489	84	02:42:00	00:00:00
S077	OS	circle	1	23	ctr	3	2	-4.5	1	6	25	0.43	8	25	0.43	10	25	0.43	200	1500	25	6	On	0.0916409	-0.069425	16.307	-1.33848	14.5	-1.5	92	542	124	03:14:00	00:00:00
S078	OD	circle	1	22	ctr	3	2	-3.3	1	6	25	0.43	8	25	0.43	10	25	0.43	200	1500	25	6	On	-0.0922418	0.0263062	14.8374	-0.348524	14.5	-0.5	106	565	220	03:46:00	00:00:00
S079	OS	circle	1	23	ctr	3	2	-4.3	1	6	25	0.43	8	25	0.43	10	25	0.43	200	1500	25	6	On	0.0920415	-0.00560402	15.1616	-1.02197	14	-0.5	90	555	93	03:03:00	00:00:00
S080	OD	circle	1	23	ctr	3	2	-3.4	1	6	25	0.43	8	25	0.43	10	25	0.43	200	1500	25	6	On	-0.0611296	0.121934	15.5682	-0.924077	15	-1.5	94	507	83	03:15:00	00:00:00
S081	OD	circle	1	25	ctr	3	2	-2.9	1	6	25	0.43	8	25	0.43	10	25	0.43	200	1500	25	6	On	-0.0583247	-0.324816	15.0363	-1.55942	15.5	-1.5	86	453	89	02:49:00	00:00:00
S081	OS	circle	1	25	ctr	3	2	-3	1	6	25	0.43	8	25	0.43	10	25	0.43	200	1500	25	6	On	0.123155	-0.101235	16.1128	-1.97886	15.5	-2	93	499	105	03:11:00	00:00:00
S082	OD	circle	1	22	ctr	3	2	-1.7	1	6	25	0.43	8	25	0.43	10	25	0.43	200	1500	25	6	On	-0.0904396	-0.260893	15.5075	-1.24236	15	-1.5	110	545	99	04:13:00	00:00:00
S083	OD	circle	1	22	ctr	3	2	-2.1	1	6	25	0.43	8	25	0.43	10	25	0.43	200	1500	25	6	On	-0.15527	-0.0373131	14.7841	-1.62236	15	-2	109	710	173	04:21:00	00:00:00
S084	OD	circle	1	25	ctr	3	2	-2	1	6	25	0.43	8	25	0.43	10	25	0.43	200	1500	25	6	On	-0.124356	0.0902271	14.9707	-1.2407	15	-1.5	92	790	213	03:27:00	00:00:00
S085	OD	circle	1	23	ctr	3	2	-2.9	1	6	25	0.43	8	25	0.43	10	25	0.43	200	1500	25	6	On	-0.187384	0.0266089	15.4513	-2.13403	15	-2	82	723	132	02:53:00	00:00:00
S085	OS	circle	1	23	ctr	3	2	-3	1	6	25	0.43	8	25	0.43	10	25	0.43	200	1500	25	6	On	-0.0368176	-0.325114	15.407	-3.00461	15.5	-2.5	91	667	160	03:19:00	00:00:00
S086	OD	circle	1	24	ctr	3	2	-2	1	6	25	0.43	8	25	0.43	10	25	0.43	200	1500	25	6	On	-0.123555	-0.0374138	13.4558	-1.42716	13	-2.5	86	517	148	02:56:00	00:00:00
S086	OS	circle	1	24	ctr	3	2	-3.1	1	6	25	0.43	8	25	0.43	10	25	0.43	200	1500	25	6	On	0.0276121	-0.165358	14.9401	-0.702812	14	-0.5	76	377	87	02:12:00	00:00:00
S087	OD	circle	1	23	ctr	3	2	-3.8	1	6	25	0.43	8	25	0.43	10	25	0.43	200	1500	25	6	On	-0.282729	0.0588224	15.3313	-2.96196	15.5	-3	86	502	73	02:50:00	00:00:00
S087	OS	circle	1	23	ctr	3	2	-5.8	1	6	25	0.43	8	25	0.43	10	25	0.43	200	1500	25	6	On	0.408995	-0.0365082	16.427	-2.93789	15	-3	79	438	55	02:25:00	00:00:00

## Sheet: Protocol3_map
id	eye	testType	testNumber	priorType	age	gh	dbOffset	type	nstages	nregions	nscotomata	nreps	rmin	rmax	xmin	xmax	ymin	ymax	score	resolution	extent	presTime	respWin	tracking	prlx	prly	onhx	onhy	bscx	bscy	npres	respTimeMean	respTimeSd	duration	pause
S059	OS	map	1	circle	25	-3.2	1	ctr	2	3	3	2	6	60	-20	20	-24	24	2	2	4	200	1500	On	0.187985	0.122339	16.5601	-1.72165	14	-2	122	656	157	05:31:00	00:00:00
S060	OD	map	1	circle	23	-5.4	1	ctr	1	2	1	2	6	60	-20	20	-24	24	2	2	4	200	1500	On	-0.15627	0.122238	14.9657	-0.603705	15	-0.5	14	584	121	00:30:00	00:00:00
S061	OS	map	1	circle	22	-3	1	ctr	4	3	3	2	6	60	-20	20	-24	24	2	2	4	200	1500	On	0.123555	-0.0374138	16.3698	-1.53024	16.5	-1	112	538	157	05:47:00	00:00:00
S062	OD	map	1	circle	22	-3.2	1	ctr	3	2	2	2	6	60	-20	20	-24	24	2	2	4	200	1500	On	-0.408397	-0.132245	14.6646	-2.514	14.5	-2	131	690	252	06:42:00	00:00:00
S063	OS	map	1	circle	22	-2.6	1	ctr	3	2	3	2	6	60	-20	20	-24	24	2	2	4	200	1500	On	0.15547	-0.00540248	16.1733	-2.68258	15	-3	109	673	256	05:56:00	00:00:00
S065	OS	map	1	circle	24	-3.8	1	ctr	4	2	2	2	6	60	-20	20	-24	24	2	2	4	200	1500	On	-0.00370043	-0.101637	15.3494	-1.7251	15	-2	113	894	159	06:01:00	00:00:00
S066	OD	map	1	circle	23	-4.3	1	ctr	3	3	3	2	6	60	-20	20	-24	24	2	2	4	200	1500	On	-0.0940457	0.313489	14.6666	-2.76889	14.5	-2.5	144	600	136	07:53:00	00:00:00
S067	OS	map	1	circle	24	-3.2	1	ctr	1	4	1	2	6	60	-20	20	-24	24	2	2	4	200	1500	On	0.344166	-0.260095	18.5938	-3.18819	17	-2.5	22	620	110	00:43:00	00:00:00
S068	OS	map	1	circle	22	-6.8	1	ctr	1	3	1	2	6	60	-20	20	-24	24	2	2	4	200	1500	On	0.0900393	-0.324717	16.7517	-1.65712	15.5	-1.5	14	630	119	00:26:00	00:00:00
S069	OD	map	1	circle	23	-5	1	ctr	3	3	3	2	6	60	-20	20	-24	24	2	2	4	200	1500	On	-0.123755	-0.00550325	15.3851	-1.75159	16	-2	145	589	122	07:35:00	00:00:00
S070	OD	map	1	circle	22	-4.4	1	ctr	3	2	2	2	6	60	-20	20	-24	24	2	2	4	200	1500	On	-0.0563235	-0.643947	14.4289	-4.74407	13.5	-2.5	66	568	175	05:08:00	00:00:00
S071	OS	map	1	circle	22	-4.3	1	ctr	3	3	3	2	6	60	-20	20	-24	24	2	2	4	200	1500	On	0.0282134	-0.069626	16.6817	-3.00121	15.5	-3	165	565	122	07:32:00	00:00:00
S072	OD	map	1	circle	20	-4.9	1	ctr	1	3	1	2	6	60	-20	20	-24	24	2	2	4	200	1500	On	-0.0609292	0.0900247	15.4443	-1.24217	14.5	-1	21	428	85	00:37:00	00:00:00
S073	OD	map	1	circle	22	-2.8	1	ctr	1	3	1	2	6	60	-20	20	-24	24	2	2	4	200	1500	On	0.00309868	-0.00590638	14.3963	-0.474497	15	-1	29	582	210	01:01:00	00:00:00
S074	OS	map	1	circle	23	-6.1	1	ctr	3	3	3	2	6	60	-20	20	-24	24	2	2	4	200	1500	On	0.0615307	0.185752	15.285	-1.85323	15	-1.5	146	510	137	06:58:00	00:00:00
S075	OD	map	1	circle	26	-2.6	1	ctr	3	2	2	2	6	60	-20	20	-24	24	2	2	4	200	1500	On	-0.313846	-0.03681	14.1436	-0.473689	13	-0.5	96	561	189	04:35:00	00:00:00
S076	OD	map	1	circle	27	-3	1	ctr	3	3	3	2	6	60	-20	20	-24	24	2	2	4	200	1500	On	0.0665241	-0.00610797	13.9504	0.0046646	13.3	-0.3	138	600	113	07:57:00	00:00:00
S077	OS	map	1	circle	23	-4.5	1	ctr	1	3	1	2	6	60	-20	20	-24	24	2	2	4	200	1500	On	-0.192969	0.0573064	15.9252	-1.21164	14.5	-1.5	23	613	138	00:48:00	00:00:00
S078	OD	map	1	circle	22	-3.3	1	ctr	3	3	3	2	6	60	-20	20	-24	24	2	2	4	200	1500	On	-0.0607287	0.0581151	15.0237	0.0648461	14.5	-0.5	147	709	300	07:20:00	00:00:00
S079	OS	map	1	circle	23	-4.3	1	ctr	3	3	3	2	6	60	-20	20	-24	24	2	2	4	200	1500	On	0.124156	0.0583172	15.1316	-0.638279	14	-0.5	127	583	93	05:46:00	00:00:00
S080	OD	map	1	circle	23	-3.4	1	ctr	4	2	2	2	6	60	-20	20	-24	24	2	2	4	200	1500	On	-0.186784	-0.0691235	14.9707	-1.2407	15	-1.5	140	602	94	07:49:00	00:00:00
S081	OS	map	1	circle	25	-3	1	ctr	4	2	2	2	6	60	-20	20	-24	24	2	2	4	200	1500	On	0.0282134	-0.069626	16.0494	-1.91505	15.5	-2	116	525	111	05:31:00	00:00:00
S082	OD	map	1	circle	22	-1.7	1	ctr	4	2	2	2	6	60	-20	20	-24	24	2	2	4	200	1500	On	-0.282729	0.0588224	15.6885	-0.160215	15	-1.5	106	605	179	05:18:00	00:00:00
S083	OD	map	1	circle	22	-2.1	1	ctr	2	3	3	2	6	60	-20	20	-24	24	2	2	4	200	1500	On	-0.0922418	0.0263062	14.3394	-1.30245	15	-2	126	788	225	07:08:00	00:00:00
S084	OD	map	1	circle	25	-2	1	ctr	4	2	2	2	6	60	-20	20	-24	24	2	2	4	200	1500	On	0.00309868	-0.00590638	15.2223	-1.11408	15	-1.5	140	669	151	06:36:00	00:00:00
S085	OS	map	1	circle	23	-3	1	ctr	4	2	2	2	6	60	-20	20	-24	24	2	2	4	200	1500	On	0.028013	-0.101536	15.407	-3.00461	15.5	-2.5	107	767	139	05:53:00	00:00:00

## Sheet: Protocol4_circle
id	eye	testType	testNumber	age	type	circles	nreps	gh	dbOffset	radius1	n1	size1	radius2	n2	size2	radius3	n3	size3	presTime	respWin	guess	priorSd	tracking	prlx	prly	onhx	onhy	bscx	bscy	npres	respTimeMean	respTimeSd	duration	pause
S088	OS	circle	1	87	pwg	3	2	-7	5	6	25	0.43	8	25	0.43	10	25	0.43	200	1500	25	6	On	0.474023	0.218984	15.9186	-2.61928	13	-1.5	79	419	86	02:26:00	00:00:00
S089	OS	circle	1	81	pwg	3	2	-8.8	5	6	25	0.43	8	25	0.43	10	25	0.43	200	1500	25	6	On	-0.00430199	-0.197369	16.5601	-1.72165	16.5	0	86	368	46	02:48:00	00:00:00
S090	OS	circle	1	70	pwg	3	2	-4.8	5	6	25	0.43	8	25	0.43	10	25	0.43	200	1500	25	6	On	0.282729	0.0588224	13.656	-2.81737	14	-3	82	479	83	02:36:00	00:00:00
S091	OD	circle	1	76	pwg	3	2	-1	5	6	25	0.43	8	25	0.43	10	25	0.43	200	1500	25	6	On	-0.0597267	-0.101436	14.8546	-2.57827	15	-3	80	422	85	02:26:00	00:00:00
S091	OS	circle	1	76	pwg	3	2	-4.5	5	6	25	0.43	8	25	0.43	10	25	0.43	200	1500	25	6	On	0.377079	-0.0685207	16.3046	-1.85035	16	-1.5	87	441	76	02:52:00	00:00:00
S092	OS	circle	1	83	pwg	3	2	-5.3	5	6	25	0.43	8	25	0.43	10	25	0.43	200	1500	25	6	On	0.2179	-0.164758	15.9839	-2.29915	16	-2.6	100	499	98	03:37:00	00:00:00
S093	OD	circle	1	78	pwg	3	2	-0.7	5	6	25	0.43	8	25	0.43	10	25	0.43	200	1500	25	6	On	0.0332052	0.249264	15.771	-2.64465	15	-3	82	539	125	02:40:00	00:00:00
S093	OS	circle	1	78	pwg	3	2	-3.1	5	6	25	0.43	8	25	0.43	10	25	0.43	200	1500	25	6	On	-0.00209539	0.15364	15.1288	-1.21396	14	-1.5	83	591	129	02:44:00	00:00:00
S094	OS	circle	1	73	pwg	3	2	-2.4	5	6	25	0.43	8	25	0.43	10	25	0.43	200	1500	25	6	On	0.882999	-0.322233	15.3527	-1.0214	13	-2	77	581	143	02:29:00	00:00:00
S095	OD	circle	1	76	pwg	3	2	-1.8	5	6	25	0.43	8	25	0.43	10	25	0.43	200	1500	25	6	On	0.00289806	0.0260034	16.1455	-2.07239	16	-1.5	80	500	91	02:34:00	00:00:00
S095	OS	circle	1	76	pwg	3	2	-0.3	5	6	25	0.43	8	25	0.43	10	25	0.43	200	1500	25	6	On	0.0930433	0.153945	16.5566	-2.48955	15.5	-3	97	517	109	03:29:00	00:00:00
S096	OD	circle	1	77	pwg	3	2	-5.3	5	6	25	0.43	8	25	0.43	10	25	0.43	200	1500	25	6	On	-0.154869	-0.101135	13.0877	-2.89182	14.5	-3.5	0	292	221	03:00:00	00:00:00
S097	OD	circle	1	73	pwg	3	2	-2.4	5	6	25	0.43	8	25	0.43	10	25	0.43	200	1500	25	6	On	-0.122955	-0.133146	14.2894	-3.02272	15	-3	79	524	103	02:31:00	00:00:00
S097	OS	circle	1	73	pwg	3	2	-5.2	5	6	25	0.43	8	25	0.43	10	25	0.43	200	1500	25	6	On	0.123755	-0.00550325	15.7245	-3.25975	15.5	-2.5	77	556	92	02:31:00	00:00:00
S098	OS	circle	1	78	pwg	3	2	-3.3	5	6	25	0.43	8	25	0.43	10	25	0.43	200	1500	25	6	On	-0.319004	0.184533	15.9845	-2.17117	15.5	-1.5	77	556	126	02:27:00	00:00:00
S099	OD	circle	1	73	pwg	3	2	-6.2	5	6	25	0.43	8	25	0.43	10	25	0.43	200	1500	25	6	On	-0.15587	0.0584182	16.4707	-3.28379	16	-4.5	87	460	149	02:51:00	00:00:00
S099	OS	circle	1	73	pwg	3	2	-5.2	5	6	25	0.43	8	25	0.43	10	25	0.43	200	1500	25	6	On	-0.131154	-0.197769	17.1382	-0.760228	17	-1	83	495	196	02:40:00	00:00:00
S100	OD	circle	1	84	pwg	3	2	-4.3	5	6	25	0.43	8	25	0.43	10	25	0.43	200	1500	25	6	On	-0.186584	-0.101035	15.4562	-2.77117	15	-2.5	83	419	100	02:39:00	00:00:00
S100	OS	circle	1	84	pwg	3	2	-4.2	5	6	25	0.43	8	25	0.43	10	25	0.43	200	1500	25	6	On	0.154469	-0.164958	15.2083	-4.60515	14	-4	79	418	121	02:28:00	00:00:00
S101	OD	circle	1	67	pwg	3	2	-5.3	5	6	25	0.43	8	25	0.43	10	25	0.43	200	1500	25	6	On	-0.218699	-0.0371119	14.7131	-0.602901	15	-0.5	82	751	132	02:57:00	00:00:00
S101	OS	circle	1	67	pwg	3	2	-5.8	5	6	25	0.43	8	25	0.43	10	25	0.43	200	1500	25	6	On	0.059326	-0.165258	15.6	-2.62015	15.5	-1.5	77	545	80	02:29:00	00:00:00
S102	OD	circle	1	62	pwg	3	2	-1.7	5	6	25	0.43	8	25	0.43	10	25	0.43	200	1500	25	6	On	-0.0605283	0.0262052	14.5255	-0.857102	15	-2	81	574	94	02:41:00	00:00:00
S102	OS	circle	1	62	pwg	3	2	-1.7	5	6	25	0.43	8	25	0.43	10	25	0.43	200	1500	25	6	On	0.123755	-0.00550325	15.2177	-2.62119	14.5	-2.5	87	524	120	02:55:00	00:00:00
S103	OD	circle	1	66	pwg	3	2	-3.5	5	6	25	0.43	8	25	0.43	10	25	0.43	200	1500	25	6	On	0.0669256	-0.0699275	13.519	-1.42736	14	-1	85	449	96	02:48:00	00:00:00
S104	OD	circle	1	80	pwg	3	2	-3.5	5	6	25	0.43	8	25	0.43	10	25	0.43	200	1500	25	6	On	0.00349987	-0.0697265	15.097	-1.24109	14.5	-2.5	79	448	82	02:29:00	00:00:00
S105	OS	circle	1	68	pwg	3	2	-5.7	5	6	25	0.43	8	25	0.43	10	25	0.43	200	1500	25	6	On	0.344166	-0.260095	15.4662	-3.96443	16	-3.5	81	493	107	03:18:00	00:00:00

## Sheet: Protocol4_map
id	eye	testType	testNumber	priorType	age	gh	dbOffset	type	nstages	nregions	nscotomata	nreps	rmin	rmax	xmin	xmax	ymin	ymax	score	resolution	extent	presTime	respWin	tracking	prlx	prly	onhx	onhy	bscx	bscy	npres	respTimeMean	respTimeSd	duration	pause
S089	OS	map	1	circle	81	-8.8	5	pwg	5	2	2	2	6	30	-20	20	-24	24	2	2	4	200	1500	On	0.281331	-0.164557	16.626	-1.27358	16.5	0	154	460	128	09:00:00	00:00:00
S091	OS	map	1	circle	76	-4.5	5	pwg	2	3	3	2	6	30	-20	20	-24	24	2	1	4	200	1500	On	0.251614	0.154452	15.8594	-1.65966	16	-1.5	296	541	122	12:48:00	00:00:00
S092	OS	map	1	circle	83	-5.3	5	pwg	2	2	2	2	6	30	-20	20	-24	24	2	2	4	200	1500	On	-0.0671264	-0.101838	15.857	-2.17153	16	-2.6	61	716	143	02:56:00	00:00:00
S093	OS	map	1	circle	78	-3.1	5	pwg	4	2	2	2	6	30	-20	20	-24	24	2	2	4	200	1500	On	0.0603278	-0.0057048	14.934	-1.98217	14	-1.5	107	649	268	07:49:00	00:00:00
S095	OS	map	1	circle	76	-0.3	5	pwg	4	4	4	2	6	30	-30	30	-30	30	2	2	4	200	1500	On	0.250215	-0.0689225	16.8759	-2.36068	15.5	-3	217	595	95	12:06:00	00:00:00
S096	OD	map	1	circle	77	-5.3	5	pwg	3	3	3	2	6	30	-24	24	-20	20	2	2	4	200	1500	On	-0.313646	-0.0687216	12.8971	-2.7638	14.5	-3.5	178	472	78	07:53:00	00:00:00
S100	OD	map	1	circle	84	-4.3	5	pwg	4	3	3	2	6	30	-20	20	-24	24	2	2	4	200	1500	On	-0.0605283	0.0262052	15.5179	-2.5802	15	-2.5	156	609	150	08:00:00	00:00:00
S101	OD	map	1	circle	67	-5.3	5	pwg	3	2	2	2	6	30	-20	20	-24	24	2	2	4	200	1500	On	-0.124356	0.0902271	14.7126	-0.539204	15	-0.5	67	636	168	03:17:00	00:00:00
S102	OD	map	1	circle	62	-1.7	5	pwg	5	2	2	2	6	30	-20	20	-24	24	2	1.5	4	200	1500	On	-0.0605283	0.0262052	14.5882	-0.793599	15	-2	198	629	180	09:59:00	00:00:00
S102	OS	map	1	circle	62	-1.7	5	pwg	4	2	2	2	6	30	-20	20	-24	24	2	2	4	200	1500	On	0.251614	0.154452	15.4729	-2.55651	14.5	-2.5	128	625	214	07:33:00	00:00:00
S103	OD	map	1	circle	66	-3.5	5	pwg	10	12	1	2	6	60	-20	20	-24	24	2	2	4	200	1500	On	-0.153869	-0.260693	13.52	-1.5548	14	-1	364	579	127	19:45:00	00:00:00
