# Supplementary material for: Targeted perimetry for mapping the shape of glaucomatous arcuate scotomata
Source: Ophthalmic Physiol Opt. 2025 Sep 8;45(7):2025–35. doi: 10.1111/opo.70014 (PMC12682095; doi:10.1111/opo.70014)
Supplement: Supplementary file 1 — Appendix S1. (ZIP 3.30 MB) [file 44402_2025_4507042_MOESM1_ESM.zip › opo70014-sup-0007-Supinfo7.xlsx]

## Sheet: dictionary
Field	Description	Data structure
id	Participant ID	All
eye	Participant eye	All
algorithm	Type of algorithm	24-2
pupil	Pupil diameter	24-2 and 10-2
rx	Refractive error	24-2
duration	Test duration	24-2 and 10-2
flerrors	Fixation loss errors	24-2 and 10-2
fltrials	Fixation loss trials	24-2 and 10-2
fl	Fixation losses	24-2 and 10-2
fpr	false positive rate	24-2 and 10-2
fnr	false negative rate	24-2 and 10-2
md	Mean deviation	10-2
psd	Pattern standard deviation	24-2
L1 to L54 or L64 or L68	Pointwise sensitivity values	24-2 and 10-2
TD	Total deviation values	24-2 and 10-2
PD	Pattern deviation values	24-2 and 10-2
number	Test number	circle and high density perimetry
x, y	Coordinates	circle and high density perimetry
dB	Stimulus level in dB	circle and high density perimetry
level	1 is first trial seen, 0.5 is second trial seen, 0 is both trials missed	circle and high density perimetry
circle	Concentric circle with center at the center of the blind spot, 1 the innermost, 2 the middle, and 3 the outermost circle	circle perimetry
r	Distance from the center of the blind spot	high density perimetry

## Sheet: 24-2
id	eye	algorithm	pupil	rx	duration	fixation loss errors	fixation loss trials	fixation loss percent	false positive percent	false negative percent	md	psd	L1	L2	L3	L4	L5	L6	L7	L8	L9	L10	L11	L12	L13	L14	L15	L16	L17	L18	L19	L20	L21	L22	L23	L24	L25	L26	L27	L28	L29	L30	L31	L32	L33	L34	L35	L36	L37
S088	OS	SITA Standard	4.4	3.25	0.0043287	1	15	0.067	0	0	-4.08	5.53	22	26	23	22	20	20	26	23	25	28	22	21	20	25	26	24	27	27	7	9	7	16	29	30	27	23	26	6	27	30	29	29	31	24	4	25	27
S089	OS	SITA Faster 24-2C	3.4	5	0.00215278	0	0		0.12	0.2	-2.03	3.39	25	22	24	25	27	28	26	26	24	28	27	28	28	28	23	23	27	25	16	28	27	28	28	28	27	22	28	15	29	29	28	28	30	31	0	31	31
S090	OS	SS-24-2 Thr Manually input	5.1	-1	0.00408565	1	16	0.0625	0	0.1	-4.7	4.94	22	21	18	21	23	24	24	24	21	22	22	26	26	27	26	24	25	24	16	21	24	27	23	0	25	23	25	23	26	26	28	29	29	26	0	25	25
S091	OD	SS-24-2 Thr Manually input	4.7	4.5	0.00315972	1	14	0.071	0.02	0	0.43	1.68	25	22	24	27	27	30	29	30	29	30	30	30	32	31	32	31	30	30	23	28	32	31	32	34	32	25	29	24	26	32	30	32	32	32	0	32	26
S091	OS	SS-24-2 Thr Manually input	3.8	5	0.00501157	1	18	0.056	0	0	-9.65	13.28	23	27	29	28	24	25	26	28	29	28	21	29	27	27	25	29	30	31	21	27	29	27	29	30	24	23	29	0	16	10	19	32	32	30	0	29	0
S092	OS	SITA Standard	5.7	3.25	0.00395833	2	15	0.133	0.06	0	-15.52	13.77	0	0	0	0	0	0	0	0	0	4	0	0	0	0	0	0	5	20	0	0	0	0	0	0	0	0	25	16	22	25	27	28	27	26	0	27	22
S093	OD	SITA Standard	5	3.25	0.00413194	1	14	0.071	0.09	0.05	0.11	2.25	24	22	26	25	26	28	25	28	30	26	28	29	30	29	31	30	28	29	32	28	29	31	32	30	28	29	29	30	28	31	28	31	29	26	0	30	28
S093	OS	SITA Standard	4.5	3.25	0.00450231	2	16	0.125	0.15	0.07	-2.97	7.43	29	29	24	24	34	32	29	28	27	26	30	31	32	31	28	30	28	33	25	31	32	32	31	31	34	27	31	8	16	12	15	10	31	27	4	29	21
S094	OS	SITA Fast	3.6		0.00229167	1	10	0.1	0.06	0.03	-0.45	2.15	27	28	28	25	26	29	29	30	29	29	26	24	27	29	32	30	30	30	24	25	24	30	30	32	27	26	29	25	29	29	32	31	33	32	5	31	30
S095	OD	SS-24-2 Thr Manually input	3.7	2.63	0.00353009	2	13	0.154	0.05	0.02	-1.11	2.54	28	28	27	27	31	29	26	29	27	26	27	31	30	28	28	26	28	29	26	29	30	31	30	32	31	27	26	20	25	31	32	31	31	31	0	26	25
S095	OS	SS-24-2 Thr Manually input	4.3	3.125	0.00398148	1	15	0.067	0.02	0.06	-1.96	2.5	25	27	25	28	27	29	27	28	27	26	25	30	28	28	27	28	28	25	26	26	30	29	30	32	30	31	29	19	24	29	30	32	31	31	0	28	21
S096	OD	SITA Faster	4.5	3.5	0.00256944	0	0		0	0.05	-12.65	10.1	17	17	16	13	12	16	21	18	20	18	5	20	16	20	21	22	24	25	17	17	19	21	26	28	26	22	23	4	0	0	0	27	29	28	19	23	14
S097	OD	SITA Standard	3.5	1.75	0.00354167	2	14	0.143	0	0	-1.36	1.4	23	23	23	20	24	27	26	27	27	30	25	28	28	28	27	26	25	27	24	29	31	31	30	30	28	23	28	26	29	31	30	30	30	31	0	29	29
S097	OS	SITA Standard	4.1	2.25	0.00384259	1	15	0.067	0	0	-2.37	3.72	21	22	22	22	27	27	25	24	26	24	27	27	30	29	28	25	28	24	21	15	28	31	28	15	17	19	26	27	29	31	31	30	31	31	0	27	26
S098	OS	SS-24-2 Thr Manually input	4.3	3.25	0.00359954	1	15	0.067	0.05	0.01	-2.21	2.25	29	25	26	23	24	27	26	27	26	23	28	28	31	28	27	27	26	25	25	26	30	31	32	30	28	25	25	19	25	26	30	30	31	29	0	30	18
S099	OD	SITA Standard	6.1	5	0.00372685	1	15	0.067	0.06	0.11	-2.43	3.72	27	28	7	0	28	26	28	23	22	23	29	28	27	26	28	27	26	23	26	27	29	32	30	32	30	25	28	23	29	29	31	31	29	31	0	29	27
S099	OS	SITA Fast	5.7	4.5	0.00215278	1	10	0.1	0	0	-1.25	1.88	24	26	19	24	29	23	27	25	26	26	27	28	25	29	30	29	27	24	29	28	28	30	31	32	31	26	27	24	29	30	31	32	32	29	3	31	29
S100	OD	SITA Standard	3.8	2.75	0.00383102	0	15	0	0.01	0.05	-3.55	4	24	26	27	23	23	28	24	25	27	24	15	20	25	26	25	24	26	27	0	21	23	23	18	31	25	31	31	21	24	27	28	32	32	30	0	26	23
S100	OS	SITA Fast	4.1	3	0.00268519	2	11	0.182	0.12	0.07	-2.94	2.37	24	20	17	17	19	23	25	24	27	26	17	23	26	29	27	28	25	26	25	23	25	25	29	30	29	28	27	24	27	28	27	30	30	26	16	27	28
S101	OD	SITA Standard	5.3	2	0.00680556	3	17	0.176	0.02	0	-10.16	12.55	20	21	26	28	16	26	26	24	30	24	14	27	25	26	26	29	29	28	18	0	23	24	4	30	31	25	29	0	0	8	18	32	32	32	0	29	0
S101	OS	SITA Standard	3.9	1.75	0.00399306	0	14	0	0.02	0	-0.08	1.32	28	27	26	25	28	31	31	28	29	27	27	29	32	32	30	30	28	26	28	29	30	31	32	33	30	19	29	27	29	31	31	33	33	30	0	29	30
S102	OD	SS-24-2 Thr Manually input	6.4	3	0.00440972	5	15	0.333	0.13	0.09	-3.66	9.14	26	28	28	30	30	31	30	32	31	28	27	31	32	32	32	32	31	28	25	29	29	32	33	33	34	29	30	18	24	27	15	33	34	31	0	28	19
S102	OS	SS-24-2 Thr Manually input	6.2	3.25	0.00505787	1	17	0.0588	0.02	0	-10.73	15.08	28	23	22	25	27	30	27	28	29	26	28	28	31	29	27	30	27	27	24	26	29	31	32	33	31	27	29	0	3	0	0	28	32	30	0	31	2
S103	OD	SITA Faster 24-2C	0	1.75	0.0025463	0	0		0.04	0	-6.55	10.91	2	24	25	25	17	23	27	26	27	27	14	25	27	28	29	28	28	29	13	21	24	24	0	0	0	28	30	23	27	30	30	31	31	32	8	31	29
S104	OD	SITA Standard	6.2	1.75	0.00394676	0	15	0	0	0	-3.43	6.87	24	20	22	21	18	23	25	25	24	24	0	23	25	28	26	27	26	26	0	0	25	28	30	32	26	18	32	8	17	28	32	30	33	30	0	30	9
S105	OS	SITA Faster 24-2C	6.1	3.25	0.00255787	0	0		0	0.08	-5.48	4.31	11	17	1	1	11	24	24	21	21	6	22	21	24	24	23	20	16	21	22	25	27	29	28	26	25	15	24	23	26	28	29	30	28	25	2	28	23
[truncated: 135 more columns]

## Sheet: 10-2
id	eye	pupil	duration	flerrors	fltrials	fl	fpr	fn	md	psd	L1	L2	L3	L4	L5	L6	L7	L8	L9	L10	L11	L12	L13	L14	L15	L16	L17	L18	L19	L20	L21	L22	L23	L24	L25	L26	L27	L28	L29	L30	L31	L32	L33	L34	L35	L36	L37	L38	L39
S088	OS	3.4	0:06:52	0	17	0	0	0	-4.242	3.15	25	14	23	23	25	26	28	23	15	23	22	27	27	28	28	28	16	21	26	29	29	29	29	30	18	21	26	29	29	29	30	30	29	22	28	27	29	31	29
S089	OS	4	0:06:23	0	17	0	0.01	0	-6.3	9.38	7	0	2	6	15	27	25	26	0	0	19	8	20	28	25	26	0	0	21	29	32	32	31	29	26	27	25	27	33	33	34	32	31	32	29	29	29	29	32
S090	OS	4.4	0:06:47	0	18	0	0	0.02	-4.28	6.39	27	26	29	28	28	28	28	27	28	29	29	30	28	28	27	28	29	29	27	27	0	3	6	21	30	29	25	27	19	30	29	26	17	12	31	30	32	32	32
S093	OD	4.6	0:06:14	2	15	0.133	0.04	0.01	-1	1.45	26	31	30	28	28	27	29	28	30	31	31	31	31	30	30	28	30	32	32	31	29	32	30	30	30	31	32	33	32	31	32	29	28	30	27	28	31	32	32
S094	OS	3.6	0:06:39	8	16	0.5	0.02	0	-1.38	2.61	26	27	28	28	26	29	24	28	16	27	28	29	31	31	32	28	25	29	30	32	33	32	31	29	21	25	30	32	31	30	33	33	32	30	32	30	31	33	31
S095	OS	4.2	0:05:26	0	16	0	0	0.01	-0.2	1.66	29	29	31	31	31	28	29	29	31	28	31	29	31	33	33	29	30	30	31	33	34	31	33	30	29	32	33	34	34	33	34	34	34	33	32	31	32	34	34
S097	OD	4.6	0:07:56	0	19	0	0	0	-12.36	10.85	8	11	19	18	10	16	19	22	12	18	17	21	28	28	27	24	12	19	24	30	31	30	29	28	6	19	12	24	30	30	29	28	28	26	12	7	0	28	26
S097	OS	3.8	0:08:09	1	19	0.053	0	0.04	-4.75	7.48	30	27	29	27	25	26	25	17	30	30	27	24	0	0	0	20	27	28	26	0	24	24	27	25	26	29	30	26	29	32	32	30	29	26	29	30	32	32	32
S100	OS	4.1	0:07:37	2	16	0.125	0.01	0	-3.11	1.92	28	24	26	24	27	28	25	20	25	27	26	26	24	27	26	24	25	28	28	30	29	29	27	24	24	26	28	30	32	32	32	30	27	26	25	30	30	28	32
S101	OD	4.8	0:06:51	0	17	0	0.02	0.05	-2.03	4.81	23	27	17	24	27	24	26	23	22	26	28	14	30	29	30	29	29	30	4	26	32	34	32	34	28	32	32	30	29	32	34	32	33	33	27	31	34	33	34
S102	OD	6.6	0:07:14	4	17	0.235	0.07	0	-3.74	12.04	32	30	31	34	31	34	36	33	35	34	36	34	33	34	32	32	33	3	35	35	34	35	34	34	32	32	34	36	35	36	36	34	34	32	32	31	33	38	36
[truncated: 165 more columns]

## Sheet: circle
id	eye	number	x	y	circle	dB	level
S001	OS	1	14.17	7.78	3	23.4	1
S001	OS	1	16.67	7.62	3	22.7	1
S001	OS	1	11.71	7.31	3	23.8	1
S001	OS	1	19.06	6.85	3	22.5	1
S001	OS	1	9.44	6.24	3	24.3	1
S001	OS	1	14.3	5.78	2	23.8	1
S001	OS	1	16.3	5.66	2	23.2	1
S001	OS	1	21.17	5.51	3	22.8	1
S001	OS	1	12.33	5.41	2	24	1
S001	OS	1	18.21	5.04	2	22.9	1
S001	OS	1	7.51	4.65	3	24.9	1
S001	OS	1	10.51	4.55	2	24.7	1
S001	OS	1	19.9	3.96	2	22.9	1
S001	OS	1	14.42	3.79	1	23.9	1
S001	OS	1	15.92	3.69	1	23.3	1
S001	OS	1	22.89	3.68	3	22.9	1
S001	OS	1	12.95	3.51	1	24.5	1
S001	OS	1	8.97	3.28	2	25.1	1
S001	OS	1	17.35	3.23	1	23	1
S001	OS	1	11.59	2.87	1	25.2	1
S001	OS	1	6.04	2.62	3	25.5	1
S001	OS	1	21.27	2.5	2	23	1
S001	OS	1	18.62	2.42	1	23	1
S001	OS	1	10.43	1.91	1	25.1	1
S001	OS	1	7.79	1.65	2	25.4	1
S001	OS	1	24.1	1.48	3	23	1
S001	OS	1	19.65	1.33	1	23	1
S001	OS	1	22.24	0.74	2	23	1
S001	OS	1	9.54	0.69	1	25.4	1
S001	OS	1	5.11	0.29	3	25.6	1
S001	OS	1	20.38	0.01	1	23.1	1
S001	OS	1	7.05	-0.21	2	25.5	1
S001	OS	1	8.99	-0.71	1	25.5	1
S001	OS	1	24.72	-0.95	3	23.1	1
S001	OS	1	22.74	-1.2	2	23.1	1
S001	OS	1	20.75	-1.45	1	23.4	1
S001	OS	1	4.8	-2.2	3	25.7	1
S001	OS	1	6.8	-2.2	2	25.6	1
S001	OS	1	8.8	-2.2	1	25.5	1
S001	OS	1	20.75	-2.95	1	23.5	1
S001	OS	1	22.74	-3.2	2	23.5	1
S001	OS	1	24.72	-3.45	3	23.5	0.5
S001	OS	1	8.99	-3.69	1	25.5	1
S001	OS	1	7.05	-4.19	2	25.6	1
S001	OS	1	20.38	-4.41	1	23.5	1
S001	OS	1	5.11	-4.69	3	25.7	1
S001	OS	1	9.54	-5.09	1	25.4	1
S001	OS	1	22.24	-5.14	2	23.4	1
S001	OS	1	19.65	-5.73	1	23.5	1
S001	OS	1	24.1	-5.88	3	23.4	1
S001	OS	1	7.79	-6.05	2	25.6	1
S001	OS	1	10.43	-6.31	1	25.2	0.5
S001	OS	1	18.62	-6.82	1	23.6	1
S001	OS	1	21.27	-6.9	2	23.4	1
S001	OS	1	6.04	-7.02	3	25.6	1
S001	OS	1	11.59	-7.27	1	25	1
S001	OS	1	17.35	-7.63	1	23.8	1
S001	OS	1	8.97	-7.68	2	25.3	1
S001	OS	1	12.95	-7.91	1	24.7	1
S001	OS	1	22.89	-8.08	3	23.4	1
S001	OS	1	15.92	-8.09	1	24.2	1
S001	OS	1	14.42	-8.19	1	24.3	1
S001	OS	1	19.9	-8.36	2	23.4	1
S001	OS	1	10.51	-8.95	2	25	0.5
S001	OS	1	7.51	-9.05	3	25.2	1
S001	OS	1	18.21	-9.44	2	23.7	1
S001	OS	1	12.33	-9.81	2	24.5	1
S001	OS	1	21.17	-9.91	3	23.2	1
S001	OS	1	16.3	-10.06	2	24.1	1
S001	OS	1	14.3	-10.18	2	24.2	1
S001	OS	1	9.44	-10.64	3	25	1
S001	OS	1	19.06	-11.25	3	23.6	1
S001	OS	1	11.71	-11.71	3	24.4	1
S001	OS	1	16.67	-12.02	3	23.8	1
S001	OS	1	14.17	-12.18	3	24.2	1
S001	OS	2	14.17	7.78	3	24.4	1
S001	OS	2	16.67	7.62	3	23.7	1
S001	OS	2	11.71	7.31	3	24.8	0
S001	OS	2	19.06	6.85	3	23.5	1
S001	OS	2	9.44	6.24	3	25.3	1
S001	OS	2	14.3	5.78	2	24.8	0.5
S001	OS	2	16.3	5.66	2	24.2	1
S001	OS	2	21.17	5.51	3	23.8	1
S001	OS	2	12.33	5.41	2	25	1
S001	OS	2	18.21	5.04	2	23.9	1
S001	OS	2	7.51	4.65	3	25.9	1
S001	OS	2	10.51	4.55	2	25.7	1
S001	OS	2	19.9	3.96	2	23.9	1
S001	OS	2	14.42	3.79	1	24.9	1
S001	OS	2	15.92	3.69	1	24.3	1
S001	OS	2	22.89	3.68	3	23.9	1
S001	OS	2	12.95	3.51	1	25.5	1
S001	OS	2	8.97	3.28	2	26.1	1
S001	OS	2	17.35	3.23	1	24	1
S001	OS	2	11.59	2.87	1	26.2	1
S001	OS	2	6.04	2.62	3	26.5	1
S001	OS	2	21.27	2.5	2	24	1
S001	OS	2	18.62	2.42	1	24	1
S001	OS	2	10.43	1.91	1	26.1	1
S001	OS	2	7.79	1.65	2	26.4	1
S001	OS	2	24.1	1.48	3	24	1
S001	OS	2	19.65	1.33	1	24	1
S001	OS	2	22.24	0.74	2	24	1
S001	OS	2	9.54	0.69	1	26.4	1
S001	OS	2	5.11	0.29	3	26.6	1
S001	OS	2	20.38	0.01	1	24.1	1
S001	OS	2	7.05	-0.21	2	26.5	1
S001	OS	2	8.99	-0.71	1	26.5	1
S001	OS	2	24.72	-0.95	3	24.1	1
S001	OS	2	22.74	-1.2	2	24.1	1
S001	OS	2	20.75	-1.45	1	24.4	1
S001	OS	2	4.8	-2.2	3	26.7	1
S001	OS	2	6.8	-2.2	2	26.6	1
S001	OS	2	8.8	-2.2	1	26.5	1
S001	OS	2	20.75	-2.95	1	24.5	1
S001	OS	2	22.74	-3.2	2	24.5	1
S001	OS	2	24.72	-3.45	3	24.5	1
S001	OS	2	8.99	-3.69	1	26.5	1
S001	OS	2	7.05	-4.19	2	26.6	1
S001	OS	2	20.38	-4.41	1	24.5	1
S001	OS	2	5.11	-4.69	3	26.7	1
S001	OS	2	9.54	-5.09	1	26.4	0.5
S001	OS	2	22.24	-5.14	2	24.4	1
S001	OS	2	19.65	-5.73	1	24.5	1
S001	OS	2	24.1	-5.88	3	24.4	1
S001	OS	2	7.79	-6.05	2	26.6	1
S001	OS	2	10.43	-6.31	1	26.2	1
S001	OS	2	18.62	-6.82	1	24.6	1
S001	OS	2	21.27	-6.9	2	24.4	1
S001	OS	2	6.04	-7.02	3	26.6	1
S001	OS	2	11.59	-7.27	1	26	0
S001	OS	2	17.35	-7.63	1	24.8	1
S001	OS	2	8.97	-7.68	2	26.3	1
S001	OS	2	12.95	-7.91	1	25.7	1
S001	OS	2	22.89	-8.08	3	24.4	1
S001	OS	2	15.92	-8.09	1	25.2	1
S001	OS	2	14.42	-8.19	1	25.3	1
S001	OS	2	19.9	-8.36	2	24.4	1
S001	OS	2	10.51	-8.95	2	26	0
S001	OS	2	7.51	-9.05	3	26.2	1
S001	OS	2	18.21	-9.44	2	24.7	1
S001	OS	2	12.33	-9.81	2	25.5	0.5
S001	OS	2	21.17	-9.91	3	24.2	1
S001	OS	2	16.3	-10.06	2	25.1	1
S001	OS	2	14.3	-10.18	2	25.2	1
S001	OS	2	9.44	-10.64	3	26	1
S001	OS	2	19.06	-11.25	3	24.6	1
S001	OS	2	11.71	-11.71	3	25.4	1
S001	OS	2	16.67	-12.02	3	24.8	1
S001	OS	2	14.17	-12.18	3	25.2	1
S001	OS	3	14.17	7.78	3	25.4	1
S001	OS	3	16.67	7.62	3	24.7	1
S001	OS	3	11.71	7.31	3	25.8	0
S001	OS	3	19.06	6.85	3	24.5	0.5
S001	OS	3	9.44	6.24	3	26.3	1
S001	OS	3	14.3	5.78	2	25.8	1
S001	OS	3	16.3	5.66	2	25.2	1
S001	OS	3	21.17	5.51	3	24.8	1
S001	OS	3	12.33	5.41	2	26	1
S001	OS	3	18.21	5.04	2	24.9	1
S001	OS	3	7.51	4.65	3	26.9	1
S001	OS	3	10.51	4.55	2	26.7	1
S001	OS	3	19.9	3.96	2	24.9	1
S001	OS	3	14.42	3.79	1	25.9	0.5
S001	OS	3	15.92	3.69	1	25.3	1
S001	OS	3	22.89	3.68	3	24.9	1
S001	OS	3	12.95	3.51	1	26.5	0.5
S001	OS	3	8.97	3.28	2	27.1	1
S001	OS	3	17.35	3.23	1	25	1
S001	OS	3	11.59	2.87	1	27.2	1
S001	OS	3	6.04	2.62	3	27.5	1
S001	OS	3	21.27	2.5	2	25	1
S001	OS	3	18.62	2.42	1	25	0.5
S001	OS	3	10.43	1.91	1	27.1	1
S001	OS	3	7.79	1.65	2	27.4	1
S001	OS	3	24.1	1.48	3	25	1
S001	OS	3	19.65	1.33	1	25	1
S001	OS	3	22.24	0.74	2	25	1
S001	OS	3	9.54	0.69	1	27.4	1
S001	OS	3	5.11	0.29	3	27.6	1
S001	OS	3	20.38	0.01	1	25.1	1
S001	OS	3	7.05	-0.21	2	27.5	1
S001	OS	3	8.99	-0.71	1	27.5	1
S001	OS	3	24.72	-0.95	3	25.1	1
S001	OS	3	22.74	-1.2	2	25.1	1
S001	OS	3	20.75	-1.45	1	25.4	1
S001	OS	3	4.8	-2.2	3	27.7	1
S001	OS	3	6.8	-2.2	2	27.6	1
S001	OS	3	8.8	-2.2	1	27.5	1
S001	OS	3	20.75	-2.95	1	25.5	1
S001	OS	3	22.74	-3.2	2	25.5	1
S001	OS	3	24.72	-3.45	3	25.5	1
S001	OS	3	8.99	-3.69	1	27.5	1
S001	OS	3	7.05	-4.19	2	27.6	1
S001	OS	3	20.38	-4.41	1	25.5	1
S001	OS	3	5.11	-4.69	3	27.7	1
S001	OS	3	9.54	-5.09	1	27.4	1
S001	OS	3	22.24	-5.14	2	25.4	1
S001	OS	3	19.65	-5.73	1	25.5	1
S001	OS	3	24.1	-5.88	3	25.4	1
S001	OS	3	7.79	-6.05	2	27.6	1
S001	OS	3	10.43	-6.31	1	27.2	0.5
S001	OS	3	18.62	-6.82	1	25.6	1
S001	OS	3	21.27	-6.9	2	25.4	1
S001	OS	3	6.04	-7.02	3	27.6	0
S001	OS	3	11.59	-7.27	1	27	0
S001	OS	3	17.35	-7.63	1	25.8	1
S001	OS	3	8.97	-7.68	2	27.3	1
S001	OS	3	12.95	-7.91	1	26.7	1
S001	OS	3	22.89	-8.08	3	25.4	1
S001	OS	3	15.92	-8.09	1	26.2	1
S001	OS	3	14.42	-8.19	1	26.3	1
S001	OS	3	19.9	-8.36	2	25.4	1
S001	OS	3	10.51	-8.95	2	27	0
S001	OS	3	7.51	-9.05	3	27.2	1
S001	OS	3	18.21	-9.44	2	25.7	1
S001	OS	3	12.33	-9.81	2	26.5	1
S001	OS	3	21.17	-9.91	3	25.2	1
S001	OS	3	16.3	-10.06	2	26.1	0.5
S001	OS	3	14.3	-10.18	2	26.2	1
S001	OS	3	9.44	-10.64	3	27	1
S001	OS	3	19.06	-11.25	3	25.6	1
S001	OS	3	11.71	-11.71	3	26.4	1
S001	OS	3	16.67	-12.02	3	25.8	0.5
S001	OS	3	14.17	-12.18	3	26.2	1
S001	OS	4	14.17	7.78	3	26.4	0
S001	OS	4	16.67	7.62	3	25.7	0.5
S001	OS	4	11.71	7.31	3	26.8	0
S001	OS	4	19.06	6.85	3	25.5	1
S001	OS	4	9.44	6.24	3	27.3	0.5
S001	OS	4	14.3	5.78	2	26.8	0
S001	OS	4	16.3	5.66	2	26.2	1
S001	OS	4	21.17	5.51	3	25.8	1
S001	OS	4	12.33	5.41	2	27	0.5
S001	OS	4	18.21	5.04	2	25.9	1
S001	OS	4	7.51	4.65	3	27.9	1
S001	OS	4	10.51	4.55	2	27.7	0
S001	OS	4	19.9	3.96	2	25.9	1
S001	OS	4	14.42	3.79	1	26.9	0
S001	OS	4	15.92	3.69	1	26.3	0
S001	OS	4	22.89	3.68	3	25.9	1
S001	OS	4	12.95	3.51	1	27.5	0
S001	OS	4	8.97	3.28	2	28.1	1
S001	OS	4	17.35	3.23	1	26	1
S001	OS	4	11.59	2.87	1	28.2	1
S001	OS	4	6.04	2.62	3	28.5	1
S001	OS	4	21.27	2.5	2	26	1
S001	OS	4	18.62	2.42	1	26	1
S001	OS	4	10.43	1.91	1	28.1	0
S001	OS	4	7.79	1.65	2	28.4	0
S001	OS	4	24.1	1.48	3	26	1
S001	OS	4	19.65	1.33	1	26	1
S001	OS	4	22.24	0.74	2	26	1
S001	OS	4	9.54	0.69	1	28.4	1
S001	OS	4	5.11	0.29	3	28.6	1
S001	OS	4	20.38	0.01	1	26.1	1
S001	OS	4	7.05	-0.21	2	28.5	0
S001	OS	4	8.99	-0.71	1	28.5	0
S001	OS	4	24.72	-0.95	3	26.1	1
S001	OS	4	22.74	-1.2	2	26.1	1
S001	OS	4	20.75	-1.45	1	26.4	1
S001	OS	4	4.8	-2.2	3	28.7	0.5
S001	OS	4	6.8	-2.2	2	28.6	1
S001	OS	4	8.8	-2.2	1	28.5	1
S001	OS	4	20.75	-2.95	1	26.5	1
S001	OS	4	22.74	-3.2	2	26.5	1
S001	OS	4	24.72	-3.45	3	26.5	1
S001	OS	4	8.99	-3.69	1	28.5	0.5
S001	OS	4	7.05	-4.19	2	28.6	1
S001	OS	4	20.38	-4.41	1	26.5	1
S001	OS	4	5.11	-4.69	3	28.7	0.5
S001	OS	4	9.54	-5.09	1	28.4	1
S001	OS	4	22.24	-5.14	2	26.4	1
S001	OS	4	19.65	-5.73	1	26.5	0
S001	OS	4	24.1	-5.88	3	26.4	1
S001	OS	4	7.79	-6.05	2	28.6	1
S001	OS	4	10.43	-6.31	1	28.2	1
S001	OS	4	18.62	-6.82	1	26.6	1
S001	OS	4	21.27	-6.9	2	26.4	1
S001	OS	4	6.04	-7.02	3	28.6	0
S001	OS	4	11.59	-7.27	1	28	0
S001	OS	4	17.35	-7.63	1	26.8	1
S001	OS	4	8.97	-7.68	2	28.3	0
S001	OS	4	12.95	-7.91	1	27.7	1
S001	OS	4	22.89	-8.08	3	26.4	1
S001	OS	4	15.92	-8.09	1	27.2	1
S001	OS	4	14.42	-8.19	1	27.3	0
S001	OS	4	19.9	-8.36	2	26.4	1
S001	OS	4	10.51	-8.95	2	28	0
S001	OS	4	7.51	-9.05	3	28.2	0
S001	OS	4	18.21	-9.44	2	26.7	1
S001	OS	4	12.33	-9.81	2	27.5	0
S001	OS	4	21.17	-9.91	3	26.2	1
S001	OS	4	16.3	-10.06	2	27.1	0.5
S001	OS	4	14.3	-10.18	2	27.2	0.5
S001	OS	4	9.44	-10.64	3	28	0
S001	OS	4	19.06	-11.25	3	26.6	0.5
S001	OS	4	11.71	-11.71	3	27.4	0.5
S001	OS	4	16.67	-12.02	3	26.8	1
S001	OS	4	14.17	-12.18	3	27.2	1
S002	OD	1	14.37	7.98	3	22	1
S002	OD	1	16.87	7.82	3	21.5	1
S002	OD	1	11.91	7.51	3	22.8	1
S002	OD	1	19.26	7.05	3	21.3	1
S002	OD	1	9.64	6.44	3	23.4	1
S002	OD	1	14.5	5.98	2	22.2	1
S002	OD	1	16.5	5.86	2	22.1	1
S002	OD	1	21.37	5.71	3	21.6	1
S002	OD	1	12.53	5.61	2	23	1
S002	OD	1	18.41	5.24	2	21.7	1
S002	OD	1	7.71	4.85	3	24	1
S002	OD	1	10.71	4.75	2	23.7	1
S002	OD	1	20.1	4.16	2	21.8	1
S002	OD	1	14.62	3.99	1	22.9	1
S002	OD	1	16.12	3.89	1	22.2	0.5
S002	OD	1	23.09	3.88	3	21.7	1
S002	OD	1	13.15	3.71	1	23.1	1
S002	OD	1	9.17	3.48	2	24.3	1
S002	OD	1	17.55	3.43	1	21.9	1
S002	OD	1	11.79	3.07	1	24.3	1
S002	OD	1	6.24	2.82	3	24.6	1
S002	OD	1	21.47	2.7	2	21.8	1
S002	OD	1	18.82	2.62	1	21.9	1
S002	OD	1	10.63	2.11	1	24.3	1
S002	OD	1	7.99	1.85	2	24.6	0.5
S002	OD	1	24.3	1.68	3	21.8	1
S002	OD	1	19.85	1.53	1	21.8	1
S002	OD	1	22.44	0.94	2	21.8	1
S002	OD	1	9.74	0.89	1	24.6	1
S002	OD	1	5.31	0.49	3	24.7	1
S002	OD	1	20.58	0.21	1	21.9	1
S002	OD	1	7.25	-0.01	2	24.7	1
S002	OD	1	9.19	-0.51	1	24.7	1
S002	OD	1	24.92	-0.75	3	21.8	1
S002	OD	1	22.94	-1	2	21.9	1
S002	OD	1	20.95	-1.25	1	22.2	1
S002	OD	1	5	-2	3	24.9	1
S002	OD	1	7	-2	2	24.7	1
S002	OD	1	9	-2	1	24.7	1
S002	OD	1	20.95	-2.75	1	22.3	1
S002	OD	1	22.94	-3	2	22.3	1
S002	OD	1	24.92	-3.25	3	22.3	1
S002	OD	1	9.19	-3.49	1	24.7	1
S002	OD	1	7.25	-3.99	2	24.7	1
S002	OD	1	20.58	-4.21	1	22.3	1
S002	OD	1	5.31	-4.49	3	24.8	1
S002	OD	1	9.74	-4.89	1	24.5	1
S002	OD	1	22.44	-4.94	2	22.3	1
S002	OD	1	19.85	-5.53	1	22.3	1
S002	OD	1	24.3	-5.68	3	22.3	1
S002	OD	1	7.99	-5.85	2	24.7	1
S002	OD	1	10.63	-6.11	1	24.3	1
S002	OD	1	18.82	-6.62	1	22.4	1
S002	OD	1	21.47	-6.7	2	22.2	1
S002	OD	1	6.24	-6.82	3	24.7	1
S002	OD	1	11.79	-7.07	1	24	1
S002	OD	1	17.55	-7.43	1	22.6	1
S002	OD	1	9.17	-7.48	2	24.3	1
S002	OD	1	13.15	-7.71	1	23.7	1
S002	OD	1	23.09	-7.88	3	22.2	1
S002	OD	1	16.12	-7.89	1	22.8	1
S002	OD	1	14.62	-7.99	1	23.2	1
S002	OD	1	20.1	-8.16	2	22.2	1
S002	OD	1	10.71	-8.75	2	24	1
S002	OD	1	7.71	-8.85	3	24.3	1
S002	OD	1	18.41	-9.24	2	22.5	1
S002	OD	1	12.53	-9.61	2	23.4	1
S002	OD	1	21.37	-9.71	3	21.9	1
S002	OD	1	16.5	-9.86	2	23	1
S002	OD	1	14.5	-9.98	2	23.2	1
S002	OD	1	9.64	-10.44	3	24	0.5
S002	OD	1	19.26	-11.05	3	22.4	1
S002	OD	1	11.91	-11.51	3	23.4	1
S002	OD	1	16.87	-11.82	3	22.8	1
S002	OD	1	14.37	-11.98	3	23.1	1
S002	OD	2	14.37	7.98	3	23	1
S002	OD	2	16.87	7.82	3	22.5	1
S002	OD	2	11.91	7.51	3	23.8	1
S002	OD	2	19.26	7.05	3	22.3	1
S002	OD	2	9.64	6.44	3	24.4	1
S002	OD	2	14.5	5.98	2	23.2	0.5
S002	OD	2	16.5	5.86	2	23.1	1
S002	OD	2	21.37	5.71	3	22.6	1
S002	OD	2	12.53	5.61	2	24	1
S002	OD	2	18.41	5.24	2	22.7	1
S002	OD	2	7.71	4.85	3	25	1
S002	OD	2	10.71	4.75	2	24.7	1
S002	OD	2	20.1	4.16	2	22.8	1
S002	OD	2	14.62	3.99	1	23.9	1
S002	OD	2	16.12	3.89	1	23.2	1
S002	OD	2	23.09	3.88	3	22.7	0.5
S002	OD	2	13.15	3.71	1	24.1	0
S002	OD	2	9.17	3.48	2	25.3	1
S002	OD	2	17.55	3.43	1	22.9	1
S002	OD	2	11.79	3.07	1	25.3	1
S002	OD	2	6.24	2.82	3	25.6	0
S002	OD	2	21.47	2.7	2	22.8	1
S002	OD	2	18.82	2.62	1	22.9	1
S002	OD	2	10.63	2.11	1	25.3	1
S002	OD	2	7.99	1.85	2	25.6	1
S002	OD	2	24.3	1.68	3	22.8	1
S002	OD	2	19.85	1.53	1	22.8	1
S002	OD	2	22.44	0.94	2	22.8	1
S002	OD	2	9.74	0.89	1	25.6	0.5
S002	OD	2	5.31	0.49	3	25.7	0.5
S002	OD	2	20.58	0.21	1	22.9	1
S002	OD	2	7.25	-0.01	2	25.7	1
S002	OD	2	9.19	-0.51	1	25.7	1
S002	OD	2	24.92	-0.75	3	22.8	1
S002	OD	2	22.94	-1	2	22.9	1
S002	OD	2	20.95	-1.25	1	23.2	0.5
S002	OD	2	5	-2	3	25.9	0.5
S002	OD	2	7	-2	2	25.7	1
S002	OD	2	9	-2	1	25.7	1
S002	OD	2	20.95	-2.75	1	23.3	1
S002	OD	2	22.94	-3	2	23.3	1
S002	OD	2	24.92	-3.25	3	23.3	1
S002	OD	2	9.19	-3.49	1	25.7	1
S002	OD	2	7.25	-3.99	2	25.7	1
S002	OD	2	20.58	-4.21	1	23.3	1
S002	OD	2	5.31	-4.49	3	25.8	1
S002	OD	2	9.74	-4.89	1	25.5	1
S002	OD	2	22.44	-4.94	2	23.3	1
S002	OD	2	19.85	-5.53	1	23.3	1
S002	OD	2	24.3	-5.68	3	23.3	1
S002	OD	2	7.99	-5.85	2	25.7	1
S002	OD	2	10.63	-6.11	1	25.3	1
S002	OD	2	18.82	-6.62	1	23.4	1
S002	OD	2	21.47	-6.7	2	23.2	1
S002	OD	2	6.24	-6.82	3	25.7	0.5
S002	OD	2	11.79	-7.07	1	25	1
S002	OD	2	17.55	-7.43	1	23.6	1
S002	OD	2	9.17	-7.48	2	25.3	1
S002	OD	2	13.15	-7.71	1	24.7	1
S002	OD	2	23.09	-7.88	3	23.2	1
S002	OD	2	16.12	-7.89	1	23.8	1
S002	OD	2	14.62	-7.99	1	24.2	1
S002	OD	2	20.1	-8.16	2	23.2	1
S002	OD	2	10.71	-8.75	2	25	1
S002	OD	2	7.71	-8.85	3	25.3	1
S002	OD	2	18.41	-9.24	2	23.5	1
S002	OD	2	12.53	-9.61	2	24.4	1
S002	OD	2	21.37	-9.71	3	22.9	1
S002	OD	2	16.5	-9.86	2	24	1
S002	OD	2	14.5	-9.98	2	24.2	1
S002	OD	2	9.64	-10.44	3	25	1
S002	OD	2	19.26	-11.05	3	23.4	1
S002	OD	2	11.91	-11.51	3	24.4	1
S002	OD	2	16.87	-11.82	3	23.8	1
S002	OD	2	14.37	-11.98	3	24.1	1
S002	OD	3	14.37	7.98	3	24	1
S002	OD	3	16.87	7.82	3	23.5	1
S002	OD	3	11.91	7.51	3	24.8	1
S002	OD	3	19.26	7.05	3	23.3	1
S002	OD	3	9.64	6.44	3	25.4	1
S002	OD	3	14.5	5.98	2	24.2	1
S002	OD	3	16.5	5.86	2	24.1	1
S002	OD	3	21.37	5.71	3	23.6	0
S002	OD	3	12.53	5.61	2	25	1
S002	OD	3	18.41	5.24	2	23.7	1
S002	OD	3	7.71	4.85	3	26	1
S002	OD	3	10.71	4.75	2	25.7	1
S002	OD	3	20.1	4.16	2	23.8	1
S002	OD	3	14.62	3.99	1	24.9	1
S002	OD	3	16.12	3.89	1	24.2	0
S002	OD	3	23.09	3.88	3	23.7	1
S002	OD	3	13.15	3.71	1	25.1	1
S002	OD	3	9.17	3.48	2	26.3	1
S002	OD	3	17.55	3.43	1	23.9	1
S002	OD	3	11.79	3.07	1	26.3	0
S002	OD	3	6.24	2.82	3	26.6	0
S002	OD	3	21.47	2.7	2	23.8	1
S002	OD	3	18.82	2.62	1	23.9	1
S002	OD	3	10.63	2.11	1	26.3	1
S002	OD	3	7.99	1.85	2	26.6	0
S002	OD	3	24.3	1.68	3	23.8	1
S002	OD	3	19.85	1.53	1	23.8	1
S002	OD	3	22.44	0.94	2	23.8	1
S002	OD	3	9.74	0.89	1	26.6	0.5
S002	OD	3	5.31	0.49	3	26.7	1
S002	OD	3	20.58	0.21	1	23.9	1
S002	OD	3	7.25	-0.01	2	26.7	1
S002	OD	3	9.19	-0.51	1	26.7	1
S002	OD	3	24.92	-0.75	3	23.8	1
S002	OD	3	22.94	-1	2	23.9	1
S002	OD	3	20.95	-1.25	1	24.2	1
S002	OD	3	5	-2	3	26.9	1
S002	OD	3	7	-2	2	26.7	1
S002	OD	3	9	-2	1	26.7	1
S002	OD	3	20.95	-2.75	1	24.3	1
S002	OD	3	22.94	-3	2	24.3	1
S002	OD	3	24.92	-3.25	3	24.3	1
S002	OD	3	9.19	-3.49	1	26.7	0.5
S002	OD	3	7.25	-3.99	2	26.7	0.5
S002	OD	3	20.58	-4.21	1	24.3	1
S002	OD	3	5.31	-4.49	3	26.8	1
S002	OD	3	9.74	-4.89	1	26.5	0.5
S002	OD	3	22.44	-4.94	2	24.3	1
S002	OD	3	19.85	-5.53	1	24.3	1
S002	OD	3	24.3	-5.68	3	24.3	1
S002	OD	3	7.99	-5.85	2	26.7	1
S002	OD	3	10.63	-6.11	1	26.3	1
S002	OD	3	18.82	-6.62	1	24.4	0
S002	OD	3	21.47	-6.7	2	24.2	1
S002	OD	3	6.24	-6.82	3	26.7	1
S002	OD	3	11.79	-7.07	1	26	1
S002	OD	3	17.55	-7.43	1	24.6	1
S002	OD	3	9.17	-7.48	2	26.3	1
S002	OD	3	13.15	-7.71	1	25.7	1
S002	OD	3	23.09	-7.88	3	24.2	1
S002	OD	3	16.12	-7.89	1	24.8	1
S002	OD	3	14.62	-7.99	1	25.2	1
S002	OD	3	20.1	-8.16	2	24.2	1
S002	OD	3	10.71	-8.75	2	26	1
S002	OD	3	7.71	-8.85	3	26.3	1
S002	OD	3	18.41	-9.24	2	24.5	1
S002	OD	3	12.53	-9.61	2	25.4	1
S002	OD	3	21.37	-9.71	3	23.9	1
S002	OD	3	16.5	-9.86	2	25	1
S002	OD	3	14.5	-9.98	2	25.2	1
S002	OD	3	9.64	-10.44	3	26	1
S002	OD	3	19.26	-11.05	3	24.4	1
S002	OD	3	11.91	-11.51	3	25.4	1
S002	OD	3	16.87	-11.82	3	24.8	1
S002	OD	3	14.37	-11.98	3	25.1	1
S002	OD	4	14.37	7.98	3	25	1
S002	OD	4	16.87	7.82	3	24.5	1
S002	OD	4	11.91	7.51	3	25.8	1
S002	OD	4	19.26	7.05	3	24.3	1
S002	OD	4	9.64	6.44	3	26.4	0
S002	OD	4	14.5	5.98	2	25.2	1
S002	OD	4	16.5	5.86	2	25.1	1
S002	OD	4	21.37	5.71	3	24.6	1
S002	OD	4	12.53	5.61	2	26	0
S002	OD	4	18.41	5.24	2	24.7	1
S002	OD	4	7.71	4.85	3	27	0
S002	OD	4	10.71	4.75	2	26.7	0
S002	OD	4	20.1	4.16	2	24.8	1
S002	OD	4	14.62	3.99	1	25.9	0.5
S002	OD	4	16.12	3.89	1	25.2	0
S002	OD	4	23.09	3.88	3	24.7	1
S002	OD	4	13.15	3.71	1	26.1	0
S002	OD	4	9.17	3.48	2	27.3	0.5
S002	OD	4	17.55	3.43	1	24.9	1
S002	OD	4	11.79	3.07	1	27.3	0
S002	OD	4	6.24	2.82	3	27.6	0
S002	OD	4	21.47	2.7	2	24.8	1
S002	OD	4	18.82	2.62	1	24.9	0.5
S002	OD	4	10.63	2.11	1	27.3	0.5
S002	OD	4	7.99	1.85	2	27.6	0
S002	OD	4	24.3	1.68	3	24.8	1
S002	OD	4	19.85	1.53	1	24.8	1
S002	OD	4	22.44	0.94	2	24.8	1
S002	OD	4	9.74	0.89	1	27.6	0
S002	OD	4	5.31	0.49	3	27.7	0
S002	OD	4	20.58	0.21	1	24.9	1
S002	OD	4	7.25	-0.01	2	27.7	0
S002	OD	4	9.19	-0.51	1	27.7	1
S002	OD	4	24.92	-0.75	3	24.8	1
S002	OD	4	22.94	-1	2	24.9	1
S002	OD	4	20.95	-1.25	1	25.2	1
S002	OD	4	5	-2	3	27.9	1
S002	OD	4	7	-2	2	27.7	1
S002	OD	4	9	-2	1	27.7	1
S002	OD	4	20.95	-2.75	1	25.3	1
S002	OD	4	22.94	-3	2	25.3	1
S002	OD	4	24.92	-3.25	3	25.3	1
S002	OD	4	9.19	-3.49	1	27.7	1
S002	OD	4	7.25	-3.99	2	27.7	0
S002	OD	4	20.58	-4.21	1	25.3	1
S002	OD	4	5.31	-4.49	3	27.8	1
S002	OD	4	9.74	-4.89	1	27.5	0
S002	OD	4	22.44	-4.94	2	25.3	1
S002	OD	4	19.85	-5.53	1	25.3	1
S002	OD	4	24.3	-5.68	3	25.3	1
S002	OD	4	7.99	-5.85	2	27.7	1
S002	OD	4	10.63	-6.11	1	27.3	1
S002	OD	4	18.82	-6.62	1	25.4	1
S002	OD	4	21.47	-6.7	2	25.2	1
S002	OD	4	6.24	-6.82	3	27.7	1
S002	OD	4	11.79	-7.07	1	27	1
S002	OD	4	17.55	-7.43	1	25.6	1
S002	OD	4	9.17	-7.48	2	27.3	1
S002	OD	4	13.15	-7.71	1	26.7	1
S002	OD	4	23.09	-7.88	3	25.2	1
S002	OD	4	16.12	-7.89	1	25.8	1
S002	OD	4	14.62	-7.99	1	26.2	1
S002	OD	4	20.1	-8.16	2	25.2	1
S002	OD	4	10.71	-8.75	2	27	1
S002	OD	4	7.71	-8.85	3	27.3	1
S002	OD	4	18.41	-9.24	2	25.5	1
S002	OD	4	12.53	-9.61	2	26.4	1
S002	OD	4	21.37	-9.71	3	24.9	1
S002	OD	4	16.5	-9.86	2	26	1
S002	OD	4	14.5	-9.98	2	26.2	1
S002	OD	4	9.64	-10.44	3	27	1
S002	OD	4	19.26	-11.05	3	25.4	1
S002	OD	4	11.91	-11.51	3	26.4	1
S002	OD	4	16.87	-11.82	3	25.8	1
S002	OD	4	14.37	-11.98	3	26.1	1
S003	OS	1	13.87	6.48	3	21.5	1
S003	OS	1	16.37	6.32	3	20.8	1
S003	OS	1	11.41	6.01	3	22.2	1
S003	OS	1	18.76	5.55	3	20.5	1
S003	OS	1	9.14	4.94	3	22.7	1
S003	OS	1	14	4.48	2	21.8	1
S003	OS	1	16	4.36	2	21.1	1
S003	OS	1	20.87	4.21	3	20.6	1
S003	OS	1	12.03	4.11	2	22.5	1
S003	OS	1	17.91	3.74	2	20.7	1
S003	OS	1	7.21	3.35	3	23.2	1
S003	OS	1	10.21	3.25	2	23.1	1
S003	OS	1	19.6	2.66	2	20.7	1
S003	OS	1	14.12	2.49	1	23.2	1
S003	OS	1	15.62	2.39	1	20.7	1
S003	OS	1	22.59	2.38	3	20.7	1
S003	OS	1	12.65	2.21	1	23.2	1
S003	OS	1	8.67	1.98	2	23.2	1
S003	OS	1	17.05	1.93	1	20.7	1
S003	OS	1	11.29	1.57	1	22.8	1
S003	OS	1	5.74	1.32	3	23.6	1
S003	OS	1	20.97	1.2	2	20.7	1
S003	OS	1	18.32	1.12	1	20.7	1
S003	OS	1	10.13	0.61	1	23.5	1
S003	OS	1	7.49	0.35	2	23.6	1
S003	OS	1	23.8	0.18	3	20.7	1
S003	OS	1	19.35	0.03	1	20.7	1
S003	OS	1	21.94	-0.56	2	20.8	1
S003	OS	1	9.24	-0.61	1	23.6	1
S003	OS	1	4.81	-1.01	3	23.7	1
S003	OS	1	20.08	-1.29	1	21.1	1
S003	OS	1	6.75	-1.51	2	23.6	1
S003	OS	1	8.69	-2.01	1	23.6	1
S003	OS	1	24.42	-2.25	3	21.1	1
S003	OS	1	22.44	-2.5	2	21.1	1
S003	OS	1	20.45	-2.75	1	21.1	1
S003	OS	1	4.5	-3.5	3	23.9	1
S003	OS	1	6.5	-3.5	2	23.7	1
S003	OS	1	8.5	-3.5	1	23.6	1
S003	OS	1	20.45	-4.25	1	21.1	1
S003	OS	1	22.44	-4.5	2	21.1	1
S003	OS	1	24.42	-4.75	3	21.1	1
S003	OS	1	8.69	-4.99	1	23.6	1
S003	OS	1	6.75	-5.49	2	23.6	1
S003	OS	1	20.08	-5.71	1	21.2	1
S003	OS	1	4.81	-5.99	3	23.7	1
S003	OS	1	9.24	-6.39	1	23.2	1
S003	OS	1	21.94	-6.44	2	21.1	1
S003	OS	1	19.35	-7.03	1	21.2	1
S003	OS	1	23.8	-7.18	3	21.1	1
S003	OS	1	7.49	-7.35	2	23.5	1
S003	OS	1	10.13	-7.61	1	23.2	1
S003	OS	1	18.32	-8.12	1	21.3	1
S003	OS	1	20.97	-8.2	2	21	1
S003	OS	1	5.74	-8.32	3	23.6	1
S003	OS	1	11.29	-8.57	1	22.9	1
S003	OS	1	17.05	-8.93	1	21.6	1
S003	OS	1	8.67	-8.98	2	23.2	1
S003	OS	1	12.65	-9.21	1	22.3	0.5
S003	OS	1	22.59	-9.38	3	20.8	1
S003	OS	1	15.62	-9.39	1	22.1	1
S003	OS	1	14.12	-9.49	1	22.1	1
S003	OS	1	19.6	-9.66	2	21.1	1
S003	OS	1	10.21	-10.25	2	22.6	0.5
S003	OS	1	7.21	-10.35	3	23	1
S003	OS	1	17.91	-10.74	2	21.4	1
S003	OS	1	12.03	-11.11	2	22.3	1
S003	OS	1	20.87	-11.21	3	20.8	1
S003	OS	1	16	-11.36	2	21.8	1
S003	OS	1	14	-11.48	2	22.1	1
S003	OS	1	9.14	-11.94	3	22.4	1
S003	OS	1	18.76	-12.55	3	21.3	1
S003	OS	1	11.41	-13.01	3	22.1	1
S003	OS	1	16.37	-13.32	3	21.5	1
S003	OS	1	13.87	-13.48	3	21.8	1
S003	OS	2	13.87	6.48	3	22.5	1
S003	OS	2	16.37	6.32	3	21.8	1
S003	OS	2	11.41	6.01	3	23.2	1
S003	OS	2	18.76	5.55	3	21.5	1
S003	OS	2	9.14	4.94	3	23.7	1
S003	OS	2	14	4.48	2	22.8	1
S003	OS	2	16	4.36	2	22.1	1
S003	OS	2	20.87	4.21	3	21.6	1
S003	OS	2	12.03	4.11	2	23.5	1
S003	OS	2	17.91	3.74	2	21.7	1
S003	OS	2	7.21	3.35	3	24.2	1
S003	OS	2	10.21	3.25	2	24.1	1
S003	OS	2	19.6	2.66	2	21.7	1
S003	OS	2	14.12	2.49	1	24.2	1
S003	OS	2	15.62	2.39	1	21.7	1
S003	OS	2	22.59	2.38	3	21.7	1
S003	OS	2	12.65	2.21	1	24.2	1
S003	OS	2	8.67	1.98	2	24.2	0.5
S003	OS	2	17.05	1.93	1	21.7	1
S003	OS	2	11.29	1.57	1	23.8	1
S003	OS	2	5.74	1.32	3	24.6	1
S003	OS	2	20.97	1.2	2	21.7	1
S003	OS	2	18.32	1.12	1	21.7	1
S003	OS	2	10.13	0.61	1	24.5	1
S003	OS	2	7.49	0.35	2	24.6	1
S003	OS	2	23.8	0.18	3	21.7	1
S003	OS	2	19.35	0.03	1	21.7	1
S003	OS	2	21.94	-0.56	2	21.8	1
S003	OS	2	9.24	-0.61	1	24.6	1
S003	OS	2	4.81	-1.01	3	24.7	1
S003	OS	2	20.08	-1.29	1	22.1	1
S003	OS	2	6.75	-1.51	2	24.6	1
S003	OS	2	8.69	-2.01	1	24.6	1
S003	OS	2	24.42	-2.25	3	22.1	1
S003	OS	2	22.44	-2.5	2	22.1	1
S003	OS	2	20.45	-2.75	1	22.1	1
S003	OS	2	4.5	-3.5	3	24.9	1
S003	OS	2	6.5	-3.5	2	24.7	1
S003	OS	2	8.5	-3.5	1	24.6	1
S003	OS	2	20.45	-4.25	1	22.1	1
S003	OS	2	22.44	-4.5	2	22.1	1
S003	OS	2	24.42	-4.75	3	22.1	1
S003	OS	2	8.69	-4.99	1	24.6	1
S003	OS	2	6.75	-5.49	2	24.6	1
S003	OS	2	20.08	-5.71	1	22.2	1
S003	OS	2	4.81	-5.99	3	24.7	1
S003	OS	2	9.24	-6.39	1	24.2	1
S003	OS	2	21.94	-6.44	2	22.1	1
S003	OS	2	19.35	-7.03	1	22.2	1
S003	OS	2	23.8	-7.18	3	22.1	1
S003	OS	2	7.49	-7.35	2	24.5	1
S003	OS	2	10.13	-7.61	1	24.2	1
S003	OS	2	18.32	-8.12	1	22.3	1
S003	OS	2	20.97	-8.2	2	22	1
S003	OS	2	5.74	-8.32	3	24.6	1
S003	OS	2	11.29	-8.57	1	23.9	1
S003	OS	2	17.05	-8.93	1	22.6	1
S003	OS	2	8.67	-8.98	2	24.2	1
S003	OS	2	12.65	-9.21	1	23.3	0
S003	OS	2	22.59	-9.38	3	21.8	1
S003	OS	2	15.62	-9.39	1	23.1	1
S003	OS	2	14.12	-9.49	1	23.1	1
S003	OS	2	19.6	-9.66	2	22.1	1
S003	OS	2	10.21	-10.25	2	23.6	0
S003	OS	2	7.21	-10.35	3	24	1
S003	OS	2	17.91	-10.74	2	22.4	1
S003	OS	2	12.03	-11.11	2	23.3	1
S003	OS	2	20.87	-11.21	3	21.8	1
S003	OS	2	16	-11.36	2	22.8	1
S003	OS	2	14	-11.48	2	23.1	1
S003	OS	2	9.14	-11.94	3	23.4	1
S003	OS	2	18.76	-12.55	3	22.3	1
S003	OS	2	11.41	-13.01	3	23.1	1
S003	OS	2	16.37	-13.32	3	22.5	1
S003	OS	2	13.87	-13.48	3	22.8	1
S003	OS	3	13.87	6.48	3	23.5	1
S003	OS	3	16.37	6.32	3	22.8	1
S003	OS	3	11.41	6.01	3	24.2	1
S003	OS	3	18.76	5.55	3	22.5	1
S003	OS	3	9.14	4.94	3	24.7	1
S003	OS	3	14	4.48	2	23.8	0.5
S003	OS	3	16	4.36	2	23.1	1
S003	OS	3	20.87	4.21	3	22.6	1
S003	OS	3	12.03	4.11	2	24.5	1
S003	OS	3	17.91	3.74	2	22.7	1
S003	OS	3	7.21	3.35	3	25.2	1
S003	OS	3	10.21	3.25	2	25.1	1
S003	OS	3	19.6	2.66	2	22.7	1
S003	OS	3	14.12	2.49	1	25.2	1
S003	OS	3	15.62	2.39	1	22.7	1
S003	OS	3	22.59	2.38	3	22.7	1
S003	OS	3	12.65	2.21	1	25.2	0.5
S003	OS	3	8.67	1.98	2	25.2	1
S003	OS	3	17.05	1.93	1	22.7	1
S003	OS	3	11.29	1.57	1	24.8	0.5
S003	OS	3	5.74	1.32	3	25.6	1
S003	OS	3	20.97	1.2	2	22.7	1
S003	OS	3	18.32	1.12	1	22.7	1
S003	OS	3	10.13	0.61	1	25.5	1
S003	OS	3	7.49	0.35	2	25.6	1
S003	OS	3	23.8	0.18	3	22.7	1
S003	OS	3	19.35	0.03	1	22.7	1
S003	OS	3	21.94	-0.56	2	22.8	1
S003	OS	3	9.24	-0.61	1	25.6	1
S003	OS	3	4.81	-1.01	3	25.7	1
S003	OS	3	20.08	-1.29	1	23.1	1
S003	OS	3	6.75	-1.51	2	25.6	1
S003	OS	3	8.69	-2.01	1	25.6	1
S003	OS	3	24.42	-2.25	3	23.1	1
S003	OS	3	22.44	-2.5	2	23.1	1
S003	OS	3	20.45	-2.75	1	23.1	1
S003	OS	3	4.5	-3.5	3	25.9	1
S003	OS	3	6.5	-3.5	2	25.7	0.5
S003	OS	3	8.5	-3.5	1	25.6	1
S003	OS	3	20.45	-4.25	1	23.1	1
S003	OS	3	22.44	-4.5	2	23.1	1
S003	OS	3	24.42	-4.75	3	23.1	1
S003	OS	3	8.69	-4.99	1	25.6	1
S003	OS	3	6.75	-5.49	2	25.6	1
S003	OS	3	20.08	-5.71	1	23.2	1
S003	OS	3	4.81	-5.99	3	25.7	1
S003	OS	3	9.24	-6.39	1	25.2	1
S003	OS	3	21.94	-6.44	2	23.1	1
S003	OS	3	19.35	-7.03	1	23.2	1
S003	OS	3	23.8	-7.18	3	23.1	1
S003	OS	3	7.49	-7.35	2	25.5	1
S003	OS	3	10.13	-7.61	1	25.2	1
S003	OS	3	18.32	-8.12	1	23.3	1
S003	OS	3	20.97	-8.2	2	23	1
S003	OS	3	5.74	-8.32	3	25.6	1
S003	OS	3	11.29	-8.57	1	24.9	1
S003	OS	3	17.05	-8.93	1	23.6	1
S003	OS	3	8.67	-8.98	2	25.2	1
S003	OS	3	12.65	-9.21	1	24.3	0
S003	OS	3	22.59	-9.38	3	22.8	1
S003	OS	3	15.62	-9.39	1	24.1	1
S003	OS	3	14.12	-9.49	1	24.1	1
S003	OS	3	19.6	-9.66	2	23.1	1
S003	OS	3	10.21	-10.25	2	24.6	1
S003	OS	3	7.21	-10.35	3	25	1
S003	OS	3	17.91	-10.74	2	23.4	1
S003	OS	3	12.03	-11.11	2	24.3	0.5
S003	OS	3	20.87	-11.21	3	22.8	1
S003	OS	3	16	-11.36	2	23.8	1
S003	OS	3	14	-11.48	2	24.1	1
S003	OS	3	9.14	-11.94	3	24.4	1
S003	OS	3	18.76	-12.55	3	23.3	1
S003	OS	3	11.41	-13.01	3	24.1	1
S003	OS	3	16.37	-13.32	3	23.5	1
S003	OS	3	13.87	-13.48	3	23.8	1
S003	OS	4	13.87	6.48	3	24.5	1
S003	OS	4	16.37	6.32	3	23.8	1
S003	OS	4	11.41	6.01	3	25.2	1
S003	OS	4	18.76	5.55	3	23.5	1
S003	OS	4	9.14	4.94	3	25.7	1
S003	OS	4	14	4.48	2	24.8	1
S003	OS	4	16	4.36	2	24.1	1
S003	OS	4	20.87	4.21	3	23.6	1
S003	OS	4	12.03	4.11	2	25.5	1
S003	OS	4	17.91	3.74	2	23.7	1
S003	OS	4	7.21	3.35	3	26.2	1
S003	OS	4	10.21	3.25	2	26.1	0.5
S003	OS	4	19.6	2.66	2	23.7	1
S003	OS	4	14.12	2.49	1	26.2	1
S003	OS	4	15.62	2.39	1	23.7	0
S003	OS	4	22.59	2.38	3	23.7	1
S003	OS	4	12.65	2.21	1	26.2	0
S003	OS	4	8.67	1.98	2	26.2	1
S003	OS	4	17.05	1.93	1	23.7	1
S003	OS	4	11.29	1.57	1	25.8	0
S003	OS	4	5.74	1.32	3	26.6	0.5
S003	OS	4	20.97	1.2	2	23.7	1
S003	OS	4	18.32	1.12	1	23.7	1
S003	OS	4	10.13	0.61	1	26.5	1
S003	OS	4	7.49	0.35	2	26.6	1
S003	OS	4	23.8	0.18	3	23.7	1
S003	OS	4	19.35	0.03	1	23.7	1
S003	OS	4	21.94	-0.56	2	23.8	1
S003	OS	4	9.24	-0.61	1	26.6	0.5
S003	OS	4	4.81	-1.01	3	26.7	0
S003	OS	4	20.08	-1.29	1	24.1	0
S003	OS	4	6.75	-1.51	2	26.6	0
S003	OS	4	8.69	-2.01	1	26.6	1
S003	OS	4	24.42	-2.25	3	24.1	1
S003	OS	4	22.44	-2.5	2	24.1	1
S003	OS	4	20.45	-2.75	1	24.1	1
S003	OS	4	4.5	-3.5	3	26.9	1
S003	OS	4	6.5	-3.5	2	26.7	0
S003	OS	4	8.5	-3.5	1	26.6	0
S003	OS	4	20.45	-4.25	1	24.1	1
S003	OS	4	22.44	-4.5	2	24.1	1
S003	OS	4	24.42	-4.75	3	24.1	1
S003	OS	4	8.69	-4.99	1	26.6	1
S003	OS	4	6.75	-5.49	2	26.6	1
S003	OS	4	20.08	-5.71	1	24.2	1
S003	OS	4	4.81	-5.99	3	26.7	1
S003	OS	4	9.24	-6.39	1	26.2	1
S003	OS	4	21.94	-6.44	2	24.1	1
S003	OS	4	19.35	-7.03	1	24.2	1
S003	OS	4	23.8	-7.18	3	24.1	1
S003	OS	4	7.49	-7.35	2	26.5	0.5
S003	OS	4	10.13	-7.61	1	26.2	1
S003	OS	4	18.32	-8.12	1	24.3	0
S003	OS	4	20.97	-8.2	2	24	1
S003	OS	4	5.74	-8.32	3	26.6	0.5
S003	OS	4	11.29	-8.57	1	25.9	0
S003	OS	4	17.05	-8.93	1	24.6	1
S003	OS	4	8.67	-8.98	2	26.2	1
S003	OS	4	12.65	-9.21	1	25.3	0
S003	OS	4	22.59	-9.38	3	23.8	1
S003	OS	4	15.62	-9.39	1	25.1	1
S003	OS	4	14.12	-9.49	1	25.1	1
S003	OS	4	19.6	-9.66	2	24.1	1
S003	OS	4	10.21	-10.25	2	25.6	0
S003	OS	4	7.21	-10.35	3	26	1
S003	OS	4	17.91	-10.74	2	24.4	0.5
S003	OS	4	12.03	-11.11	2	25.3	0
S003	OS	4	20.87	-11.21	3	23.8	1
S003	OS	4	16	-11.36	2	24.8	1
S003	OS	4	14	-11.48	2	25.1	1
S003	OS	4	9.14	-11.94	3	25.4	1
S003	OS	4	18.76	-12.55	3	24.3	1
S003	OS	4	11.41	-13.01	3	25.1	1
S003	OS	4	16.37	-13.32	3	24.5	1
S003	OS	4	13.87	-13.48	3	24.8	1
S004	OD	1	13.87	8.98	3	20.6	1
S004	OD	1	16.37	8.82	3	20.4	1
S004	OD	1	11.41	8.51	3	21.5	1
S004	OD	1	18.76	8.05	3	19.8	1
S004	OD	1	9.14	7.44	3	22	1
S004	OD	1	14	6.98	2	21.1	1
S004	OD	1	16	6.86	2	20.6	1
S004	OD	1	20.87	6.71	3	20	1
S004	OD	1	12.03	6.61	2	21.4	1
S004	OD	1	17.91	6.24	2	20	1
S004	OD	1	7.21	5.85	3	22.6	1
S004	OD	1	10.21	5.75	2	22.3	1
S004	OD	1	19.6	5.16	2	20.2	1
S004	OD	1	14.12	4.99	1	21.5	0.5
S004	OD	1	15.62	4.89	1	20.8	1
S004	OD	1	22.59	4.88	3	20.2	1
S004	OD	1	12.65	4.71	1	21.7	1
S004	OD	1	8.67	4.48	2	22.8	1
S004	OD	1	17.05	4.43	1	20.7	1
S004	OD	1	11.29	4.07	1	22.4	1
S004	OD	1	5.74	3.82	3	22.9	1
S004	OD	1	20.97	3.7	2	20.3	1
S004	OD	1	18.32	3.62	1	20.4	1
S004	OD	1	10.13	3.11	1	22.9	1
S004	OD	1	7.49	2.85	2	23	1
S004	OD	1	23.8	2.68	3	20.4	1
S004	OD	1	19.35	2.53	1	20.3	1
S004	OD	1	21.94	1.94	2	20.3	1
S004	OD	1	9.24	1.89	1	23	1
S004	OD	1	4.81	1.49	3	23.4	1
S004	OD	1	20.08	1.21	1	20.4	1
S004	OD	1	6.75	0.99	2	23.4	1
S004	OD	1	8.69	0.49	1	23.3	1
S004	OD	1	24.42	0.25	3	20.3	1
S004	OD	1	22.44	0	2	20.4	1
S004	OD	1	20.45	-0.25	1	20.4	1
S004	OD	1	4.5	-1	3	23.5	1
S004	OD	1	6.5	-1	2	23.4	1
S004	OD	1	8.5	-1	1	23.4	1
S004	OD	1	20.45	-1.75	1	20.8	1
S004	OD	1	22.44	-2	2	20.8	1
S004	OD	1	24.42	-2.25	3	20.8	1
S004	OD	1	8.69	-2.49	1	23.3	1
S004	OD	1	6.75	-2.99	2	23.4	1
S004	OD	1	20.08	-3.21	1	20.8	1
S004	OD	1	4.81	-3.49	3	23.6	1
S004	OD	1	9.24	-3.89	1	23.3	1
S004	OD	1	21.94	-3.94	2	20.8	1
S004	OD	1	19.35	-4.53	1	20.8	1
S004	OD	1	23.8	-4.68	3	20.8	1
S004	OD	1	7.49	-4.85	2	23.4	1
S004	OD	1	10.13	-5.11	1	23.1	1
S004	OD	1	18.32	-5.62	1	20.9	1
S004	OD	1	20.97	-5.7	2	20.8	1
S004	OD	1	5.74	-5.82	3	23.4	1
S004	OD	1	11.29	-6.07	1	22.9	1
S004	OD	1	17.05	-6.43	1	21.4	1
S004	OD	1	8.67	-6.48	2	23.3	1
S004	OD	1	12.65	-6.71	1	22.4	1
S004	OD	1	22.59	-6.88	3	20.7	1
S004	OD	1	15.62	-6.89	1	21.6	1
S004	OD	1	14.12	-6.99	1	22.1	1
S004	OD	1	19.6	-7.16	2	20.8	1
S004	OD	1	10.21	-7.75	2	22.9	1
S004	OD	1	7.21	-7.85	3	23.3	1
S004	OD	1	17.91	-8.24	2	21.1	1
S004	OD	1	12.03	-8.61	2	22.4	1
S004	OD	1	20.87	-8.71	3	20.5	1
S004	OD	1	16	-8.86	2	21.7	1
S004	OD	1	14	-8.98	2	21.8	1
S004	OD	1	9.14	-9.44	3	22.9	1
S004	OD	1	18.76	-10.05	3	20.9	1
S004	OD	1	11.41	-10.51	3	22.1	1
S004	OD	1	16.37	-10.82	3	21.5	1
S004	OD	1	13.87	-10.98	3	21.9	1
S004	OD	2	13.87	8.98	3	21.6	1
S004	OD	2	16.37	8.82	3	21.4	1
S004	OD	2	11.41	8.51	3	22.5	1
S004	OD	2	18.76	8.05	3	20.8	1
S004	OD	2	9.14	7.44	3	23	1
S004	OD	2	14	6.98	2	22.1	1
S004	OD	2	16	6.86	2	21.6	1
S004	OD	2	20.87	6.71	3	21	1
S004	OD	2	12.03	6.61	2	22.4	1
S004	OD	2	17.91	6.24	2	21	1
S004	OD	2	7.21	5.85	3	23.6	1
S004	OD	2	10.21	5.75	2	23.3	1
S004	OD	2	19.6	5.16	2	21.2	0.5
S004	OD	2	14.12	4.99	1	22.5	0
S004	OD	2	15.62	4.89	1	21.8	1
S004	OD	2	22.59	4.88	3	21.2	1
S004	OD	2	12.65	4.71	1	22.7	1
S004	OD	2	8.67	4.48	2	23.8	1
S004	OD	2	17.05	4.43	1	21.7	1
S004	OD	2	11.29	4.07	1	23.4	1
S004	OD	2	5.74	3.82	3	23.9	1
S004	OD	2	20.97	3.7	2	21.3	1
S004	OD	2	18.32	3.62	1	21.4	1
S004	OD	2	10.13	3.11	1	23.9	1
S004	OD	2	7.49	2.85	2	24	1
S004	OD	2	23.8	2.68	3	21.4	1
S004	OD	2	19.35	2.53	1	21.3	1
S004	OD	2	21.94	1.94	2	21.3	1
S004	OD	2	9.24	1.89	1	24	1
S004	OD	2	4.81	1.49	3	24.4	1
S004	OD	2	20.08	1.21	1	21.4	1
S004	OD	2	6.75	0.99	2	24.4	1
S004	OD	2	8.69	0.49	1	24.3	1
S004	OD	2	24.42	0.25	3	21.3	1
S004	OD	2	22.44	0	2	21.4	1
S004	OD	2	20.45	-0.25	1	21.4	1
S004	OD	2	4.5	-1	3	24.5	1
S004	OD	2	6.5	-1	2	24.4	1
S004	OD	2	8.5	-1	1	24.4	1
S004	OD	2	20.45	-1.75	1	21.8	1
S004	OD	2	22.44	-2	2	21.8	1
S004	OD	2	24.42	-2.25	3	21.8	1
S004	OD	2	8.69	-2.49	1	24.3	1
S004	OD	2	6.75	-2.99	2	24.4	1
S004	OD	2	20.08	-3.21	1	21.8	1
S004	OD	2	4.81	-3.49	3	24.6	1
S004	OD	2	9.24	-3.89	1	24.3	1
S004	OD	2	21.94	-3.94	2	21.8	1
S004	OD	2	19.35	-4.53	1	21.8	1
S004	OD	2	23.8	-4.68	3	21.8	1
S004	OD	2	7.49	-4.85	2	24.4	1
S004	OD	2	10.13	-5.11	1	24.1	1
S004	OD	2	18.32	-5.62	1	21.9	1
S004	OD	2	20.97	-5.7	2	21.8	1
S004	OD	2	5.74	-5.82	3	24.4	1
S004	OD	2	11.29	-6.07	1	23.9	1
S004	OD	2	17.05	-6.43	1	22.4	1
S004	OD	2	8.67	-6.48	2	24.3	1
S004	OD	2	12.65	-6.71	1	23.4	0
S004	OD	2	22.59	-6.88	3	21.7	1
S004	OD	2	15.62	-6.89	1	22.6	1
S004	OD	2	14.12	-6.99	1	23.1	1
S004	OD	2	19.6	-7.16	2	21.8	1
S004	OD	2	10.21	-7.75	2	23.9	1
S004	OD	2	7.21	-7.85	3	24.3	1
S004	OD	2	17.91	-8.24	2	22.1	1
S004	OD	2	12.03	-8.61	2	23.4	1
S004	OD	2	20.87	-8.71	3	21.5	1
S004	OD	2	16	-8.86	2	22.7	1
S004	OD	2	14	-8.98	2	22.8	1
S004	OD	2	9.14	-9.44	3	23.9	0
S004	OD	2	18.76	-10.05	3	21.9	1
S004	OD	2	11.41	-10.51	3	23.1	1
S004	OD	2	16.37	-10.82	3	22.5	1
S004	OD	2	13.87	-10.98	3	22.9	1
S004	OD	3	13.87	8.98	3	22.6	1
S004	OD	3	16.37	8.82	3	22.4	1
S004	OD	3	11.41	8.51	3	23.5	1
S004	OD	3	18.76	8.05	3	21.8	1
S004	OD	3	9.14	7.44	3	24	1
S004	OD	3	14	6.98	2	23.1	1
S004	OD	3	16	6.86	2	22.6	1
S004	OD	3	20.87	6.71	3	22	1
S004	OD	3	12.03	6.61	2	23.4	1
S004	OD	3	17.91	6.24	2	22	1
S004	OD	3	7.21	5.85	3	24.6	1
S004	OD	3	10.21	5.75	2	24.3	1
S004	OD	3	19.6	5.16	2	22.2	1
S004	OD	3	14.12	4.99	1	23.5	0
S004	OD	3	15.62	4.89	1	22.8	1
S004	OD	3	22.59	4.88	3	22.2	1
S004	OD	3	12.65	4.71	1	23.7	1
S004	OD	3	8.67	4.48	2	24.8	1
S004	OD	3	17.05	4.43	1	22.7	0
S004	OD	3	11.29	4.07	1	24.4	1
S004	OD	3	5.74	3.82	3	24.9	1
S004	OD	3	20.97	3.7	2	22.3	1
S004	OD	3	18.32	3.62	1	22.4	1
S004	OD	3	10.13	3.11	1	24.9	1
S004	OD	3	7.49	2.85	2	25	1
S004	OD	3	23.8	2.68	3	22.4	1
S004	OD	3	19.35	2.53	1	22.3	1
S004	OD	3	21.94	1.94	2	22.3	1
S004	OD	3	9.24	1.89	1	25	1
S004	OD	3	4.81	1.49	3	25.4	1
S004	OD	3	20.08	1.21	1	22.4	1
S004	OD	3	6.75	0.99	2	25.4	1
S004	OD	3	8.69	0.49	1	25.3	1
S004	OD	3	24.42	0.25	3	22.3	1
S004	OD	3	22.44	0	2	22.4	1
S004	OD	3	20.45	-0.25	1	22.4	1
S004	OD	3	4.5	-1	3	25.5	1
S004	OD	3	6.5	-1	2	25.4	1
S004	OD	3	8.5	-1	1	25.4	1
S004	OD	3	20.45	-1.75	1	22.8	1
S004	OD	3	22.44	-2	2	22.8	1
S004	OD	3	24.42	-2.25	3	22.8	1
S004	OD	3	8.69	-2.49	1	25.3	1
S004	OD	3	6.75	-2.99	2	25.4	1
S004	OD	3	20.08	-3.21	1	22.8	1
S004	OD	3	4.81	-3.49	3	25.6	1
S004	OD	3	9.24	-3.89	1	25.3	1
S004	OD	3	21.94	-3.94	2	22.8	1
S004	OD	3	19.35	-4.53	1	22.8	1
S004	OD	3	23.8	-4.68	3	22.8	1
S004	OD	3	7.49	-4.85	2	25.4	1
S004	OD	3	10.13	-5.11	1	25.1	1
S004	OD	3	18.32	-5.62	1	22.9	1
S004	OD	3	20.97	-5.7	2	22.8	1
S004	OD	3	5.74	-5.82	3	25.4	1
S004	OD	3	11.29	-6.07	1	24.9	1
S004	OD	3	17.05	-6.43	1	23.4	1
S004	OD	3	8.67	-6.48	2	25.3	1
S004	OD	3	12.65	-6.71	1	24.4	0
S004	OD	3	22.59	-6.88	3	22.7	1
S004	OD	3	15.62	-6.89	1	23.6	1
S004	OD	3	14.12	-6.99	1	24.1	1
S004	OD	3	19.6	-7.16	2	22.8	1
S004	OD	3	10.21	-7.75	2	24.9	1
S004	OD	3	7.21	-7.85	3	25.3	1
S004	OD	3	17.91	-8.24	2	23.1	1
S004	OD	3	12.03	-8.61	2	24.4	0.5
S004	OD	3	20.87	-8.71	3	22.5	1
S004	OD	3	16	-8.86	2	23.7	1
S004	OD	3	14	-8.98	2	23.8	1
S004	OD	3	9.14	-9.44	3	24.9	0
S004	OD	3	18.76	-10.05	3	22.9	1
S004	OD	3	11.41	-10.51	3	24.1	1
S004	OD	3	16.37	-10.82	3	23.5	1
S004	OD	3	13.87	-10.98	3	23.9	1
S004	OD	4	13.87	8.98	3	23.6	1
S004	OD	4	16.37	8.82	3	23.4	1
S004	OD	4	11.41	8.51	3	24.5	1
S004	OD	4	18.76	8.05	3	22.8	1
S004	OD	4	9.14	7.44	3	25	1
S004	OD	4	14	6.98	2	24.1	1
S004	OD	4	16	6.86	2	23.6	0.5
S004	OD	4	20.87	6.71	3	23	0
S004	OD	4	12.03	6.61	2	24.4	0.5
S004	OD	4	17.91	6.24	2	23	1
S004	OD	4	7.21	5.85	3	25.6	0
S004	OD	4	10.21	5.75	2	25.3	1
S004	OD	4	19.6	5.16	2	23.2	0.5
S004	OD	4	14.12	4.99	1	24.5	0
S004	OD	4	15.62	4.89	1	23.8	1
S004	OD	4	22.59	4.88	3	23.2	1
S004	OD	4	12.65	4.71	1	24.7	0
S004	OD	4	8.67	4.48	2	25.8	1
S004	OD	4	17.05	4.43	1	23.7	0.5
S004	OD	4	11.29	4.07	1	25.4	1
S004	OD	4	5.74	3.82	3	25.9	1
S004	OD	4	20.97	3.7	2	23.3	1
S004	OD	4	18.32	3.62	1	23.4	1
S004	OD	4	10.13	3.11	1	25.9	1
S004	OD	4	7.49	2.85	2	26	1
S004	OD	4	23.8	2.68	3	23.4	1
S004	OD	4	19.35	2.53	1	23.3	1
S004	OD	4	21.94	1.94	2	23.3	1
S004	OD	4	9.24	1.89	1	26	0.5
S004	OD	4	4.81	1.49	3	26.4	1
S004	OD	4	20.08	1.21	1	23.4	0.5
S004	OD	4	6.75	0.99	2	26.4	1
S004	OD	4	8.69	0.49	1	26.3	1
S004	OD	4	24.42	0.25	3	23.3	1
S004	OD	4	22.44	0	2	23.4	1
S004	OD	4	20.45	-0.25	1	23.4	1
S004	OD	4	4.5	-1	3	26.5	1
S004	OD	4	6.5	-1	2	26.4	1
S004	OD	4	8.5	-1	1	26.4	1
S004	OD	4	20.45	-1.75	1	23.8	1
S004	OD	4	22.44	-2	2	23.8	1
S004	OD	4	24.42	-2.25	3	23.8	1
S004	OD	4	8.69	-2.49	1	26.3	1
S004	OD	4	6.75	-2.99	2	26.4	0.5
S004	OD	4	20.08	-3.21	1	23.8	1
S004	OD	4	4.81	-3.49	3	26.6	1
S004	OD	4	9.24	-3.89	1	26.3	1
S004	OD	4	21.94	-3.94	2	23.8	1
S004	OD	4	19.35	-4.53	1	23.8	1
S004	OD	4	23.8	-4.68	3	23.8	1
S004	OD	4	7.49	-4.85	2	26.4	1
S004	OD	4	10.13	-5.11	1	26.1	1
S004	OD	4	18.32	-5.62	1	23.9	1
S004	OD	4	20.97	-5.7	2	23.8	1
S004	OD	4	5.74	-5.82	3	26.4	1
S004	OD	4	11.29	-6.07	1	25.9	1
S004	OD	4	17.05	-6.43	1	24.4	1
S004	OD	4	8.67	-6.48	2	26.3	1
S004	OD	4	12.65	-6.71	1	25.4	0
S004	OD	4	22.59	-6.88	3	23.7	1
S004	OD	4	15.62	-6.89	1	24.6	1
S004	OD	4	14.12	-6.99	1	25.1	1
S004	OD	4	19.6	-7.16	2	23.8	1
S004	OD	4	10.21	-7.75	2	25.9	0.5
S004	OD	4	7.21	-7.85	3	26.3	1
S004	OD	4	17.91	-8.24	2	24.1	1
S004	OD	4	12.03	-8.61	2	25.4	0
S004	OD	4	20.87	-8.71	3	23.5	0.5
S004	OD	4	16	-8.86	2	24.7	1
S004	OD	4	14	-8.98	2	24.8	0.5
S004	OD	4	9.14	-9.44	3	25.9	0
S004	OD	4	18.76	-10.05	3	23.9	1
S004	OD	4	11.41	-10.51	3	25.1	0.5
S004	OD	4	16.37	-10.82	3	24.5	1
S004	OD	4	13.87	-10.98	3	24.9	1
S005	OS	1	14.87	7.98	3	19.6	1
S005	OS	1	17.37	7.82	3	19	1
S005	OS	1	12.41	7.51	3	20.3	1
S005	OS	1	19.76	7.05	3	18.8	1
S005	OS	1	10.14	6.44	3	21	1
S005	OS	1	15	5.98	2	19.8	1
S005	OS	1	17	5.86	2	19.6	1
S005	OS	1	21.87	5.71	3	19.1	1
S005	OS	1	13.03	5.61	2	20.6	1
S005	OS	1	18.91	5.24	2	19.2	1
S005	OS	1	8.21	4.85	3	21.7	1
S005	OS	1	11.21	4.75	2	21.3	1
S005	OS	1	20.6	4.16	2	19.3	1
S005	OS	1	15.12	3.99	1	19.9	1
S005	OS	1	16.62	3.89	1	19.7	1
S005	OS	1	23.59	3.88	3	19.3	1
S005	OS	1	13.65	3.71	1	20.6	1
S005	OS	1	9.67	3.48	2	21.9	1
S005	OS	1	18.05	3.43	1	19.4	1
S005	OS	1	12.29	3.07	1	22	1
S005	OS	1	6.74	2.82	3	22	1
S005	OS	1	21.97	2.7	2	19.3	1
S005	OS	1	19.32	2.62	1	19.3	1
S005	OS	1	11.13	2.11	1	21.6	1
S005	OS	1	8.49	1.85	2	22	1
S005	OS	1	24.8	1.68	3	19.4	1
S005	OS	1	20.35	1.53	1	19.4	1
S005	OS	1	22.94	0.94	2	19.3	1
S005	OS	1	10.24	0.89	1	22	1
S005	OS	1	5.81	0.49	3	22.4	1
S005	OS	1	21.08	0.21	1	19.4	1
S005	OS	1	7.75	-0.01	2	22.4	1
S005	OS	1	9.69	-0.51	1	22.3	1
S005	OS	1	25.42	-0.75	3	19.3	1
S005	OS	1	23.44	-1	2	19.4	1
S005	OS	1	21.45	-1.25	1	19.7	1
S005	OS	1	5.5	-2	3	22.5	1
S005	OS	1	7.5	-2	2	22.4	1
S005	OS	1	9.5	-2	1	22.3	1
S005	OS	1	21.45	-2.75	1	19.8	1
S005	OS	1	23.44	-3	2	19.8	1
S005	OS	1	25.42	-3.25	3	19.8	1
S005	OS	1	9.69	-3.49	1	22.3	1
S005	OS	1	7.75	-3.99	2	22.4	1
S005	OS	1	21.08	-4.21	1	19.8	1
S005	OS	1	5.81	-4.49	3	22.5	1
S005	OS	1	10.24	-4.89	1	22.1	1
S005	OS	1	22.94	-4.94	2	19.8	1
S005	OS	1	20.35	-5.53	1	19.8	1
S005	OS	1	24.8	-5.68	3	19.8	1
S005	OS	1	8.49	-5.85	2	22.3	1
S005	OS	1	11.13	-6.11	1	21.9	1
S005	OS	1	19.32	-6.62	1	19.9	1
S005	OS	1	21.97	-6.7	2	19.7	1
S005	OS	1	6.74	-6.82	3	22.4	1
S005	OS	1	12.29	-7.07	1	21.4	1
S005	OS	1	18.05	-7.43	1	20	1
S005	OS	1	9.67	-7.48	2	22	1
S005	OS	1	13.65	-7.71	1	21.2	1
S005	OS	1	23.59	-7.88	3	19.8	1
S005	OS	1	16.62	-7.89	1	20.3	1
S005	OS	1	15.12	-7.99	1	20.8	1
S005	OS	1	20.6	-8.16	2	19.6	1
S005	OS	1	11.21	-8.75	2	21.6	1
S005	OS	1	8.21	-8.85	3	22	1
S005	OS	1	18.91	-9.24	2	19.9	0.5
S005	OS	1	13.03	-9.61	2	21	1
S005	OS	1	21.87	-9.71	3	19.4	1
S005	OS	1	17	-9.86	2	20.2	1
S005	OS	1	15	-9.98	2	20.7	1
S005	OS	1	10.14	-10.44	3	21.3	1
S005	OS	1	19.76	-11.05	3	19.8	1
S005	OS	1	12.41	-11.51	3	20.9	1
S005	OS	1	17.37	-11.82	3	20.3	1
S005	OS	1	14.87	-11.98	3	20.7	1
S005	OS	2	14.87	7.98	3	20.6	0.5
S005	OS	2	17.37	7.82	3	20	1
S005	OS	2	12.41	7.51	3	21.3	1
S005	OS	2	19.76	7.05	3	19.8	1
S005	OS	2	10.14	6.44	3	22	0.5
S005	OS	2	15	5.98	2	20.8	1
S005	OS	2	17	5.86	2	20.6	1
S005	OS	2	21.87	5.71	3	20.1	1
S005	OS	2	13.03	5.61	2	21.6	1
S005	OS	2	18.91	5.24	2	20.2	1
S005	OS	2	8.21	4.85	3	22.7	1
S005	OS	2	11.21	4.75	2	22.3	1
S005	OS	2	20.6	4.16	2	20.3	1
S005	OS	2	15.12	3.99	1	20.9	1
S005	OS	2	16.62	3.89	1	20.7	1
S005	OS	2	23.59	3.88	3	20.3	1
S005	OS	2	13.65	3.71	1	21.6	1
S005	OS	2	9.67	3.48	2	22.9	1
S005	OS	2	18.05	3.43	1	20.4	1
S005	OS	2	12.29	3.07	1	23	1
S005	OS	2	6.74	2.82	3	23	1
S005	OS	2	21.97	2.7	2	20.3	1
S005	OS	2	19.32	2.62	1	20.3	1
S005	OS	2	11.13	2.11	1	22.6	1
S005	OS	2	8.49	1.85	2	23	1
S005	OS	2	24.8	1.68	3	20.4	1
S005	OS	2	20.35	1.53	1	20.4	1
S005	OS	2	22.94	0.94	2	20.3	1
S005	OS	2	10.24	0.89	1	23	1
S005	OS	2	5.81	0.49	3	23.4	1
S005	OS	2	21.08	0.21	1	20.4	1
S005	OS	2	7.75	-0.01	2	23.4	1
S005	OS	2	9.69	-0.51	1	23.3	1
S005	OS	2	25.42	-0.75	3	20.3	1
S005	OS	2	23.44	-1	2	20.4	1
S005	OS	2	21.45	-1.25	1	20.7	1
S005	OS	2	5.5	-2	3	23.5	1
S005	OS	2	7.5	-2	2	23.4	1
S005	OS	2	9.5	-2	1	23.3	1
S005	OS	2	21.45	-2.75	1	20.8	1
S005	OS	2	23.44	-3	2	20.8	0.5
S005	OS	2	25.42	-3.25	3	20.8	1
S005	OS	2	9.69	-3.49	1	23.3	1
S005	OS	2	7.75	-3.99	2	23.4	1
S005	OS	2	21.08	-4.21	1	20.8	1
S005	OS	2	5.81	-4.49	3	23.5	1
S005	OS	2	10.24	-4.89	1	23.1	1
S005	OS	2	22.94	-4.94	2	20.8	1
S005	OS	2	20.35	-5.53	1	20.8	1
S005	OS	2	24.8	-5.68	3	20.8	1
S005	OS	2	8.49	-5.85	2	23.3	1
S005	OS	2	11.13	-6.11	1	22.9	1
S005	OS	2	19.32	-6.62	1	20.9	1
S005	OS	2	21.97	-6.7	2	20.7	1
S005	OS	2	6.74	-6.82	3	23.4	1
S005	OS	2	12.29	-7.07	1	22.4	1
S005	OS	2	18.05	-7.43	1	21	0.5
S005	OS	2	9.67	-7.48	2	23	1
S005	OS	2	13.65	-7.71	1	22.2	1
S005	OS	2	23.59	-7.88	3	20.8	1
S005	OS	2	16.62	-7.89	1	21.3	1
S005	OS	2	15.12	-7.99	1	21.8	1
S005	OS	2	20.6	-8.16	2	20.6	0
S005	OS	2	11.21	-8.75	2	22.6	1
S005	OS	2	8.21	-8.85	3	23	1
S005	OS	2	18.91	-9.24	2	20.9	1
S005	OS	2	13.03	-9.61	2	22	1
S005	OS	2	21.87	-9.71	3	20.4	1
S005	OS	2	17	-9.86	2	21.2	1
S005	OS	2	15	-9.98	2	21.7	1
S005	OS	2	10.14	-10.44	3	22.3	1
S005	OS	2	19.76	-11.05	3	20.8	1
S005	OS	2	12.41	-11.51	3	21.9	1
S005	OS	2	17.37	-11.82	3	21.3	1
S005	OS	2	14.87	-11.98	3	21.7	1
S005	OS	3	14.87	7.98	3	21.6	1
S005	OS	3	17.37	7.82	3	21	1
S005	OS	3	12.41	7.51	3	22.3	1
S005	OS	3	19.76	7.05	3	20.8	1
S005	OS	3	10.14	6.44	3	23	1
S005	OS	3	15	5.98	2	21.8	1
S005	OS	3	17	5.86	2	21.6	0.5
S005	OS	3	21.87	5.71	3	21.1	1
S005	OS	3	13.03	5.61	2	22.6	1
S005	OS	3	18.91	5.24	2	21.2	1
S005	OS	3	8.21	4.85	3	23.7	1
S005	OS	3	11.21	4.75	2	23.3	1
S005	OS	3	20.6	4.16	2	21.3	1
S005	OS	3	15.12	3.99	1	21.9	1
S005	OS	3	16.62	3.89	1	21.7	0
S005	OS	3	23.59	3.88	3	21.3	1
S005	OS	3	13.65	3.71	1	22.6	0
S005	OS	3	9.67	3.48	2	23.9	1
S005	OS	3	18.05	3.43	1	21.4	1
S005	OS	3	12.29	3.07	1	24	1
S005	OS	3	6.74	2.82	3	24	1
S005	OS	3	21.97	2.7	2	21.3	1
S005	OS	3	19.32	2.62	1	21.3	1
S005	OS	3	11.13	2.11	1	23.6	1
S005	OS	3	8.49	1.85	2	24	1
S005	OS	3	24.8	1.68	3	21.4	1
S005	OS	3	20.35	1.53	1	21.4	1
S005	OS	3	22.94	0.94	2	21.3	0.5
S005	OS	3	10.24	0.89	1	24	1
S005	OS	3	5.81	0.49	3	24.4	1
S005	OS	3	21.08	0.21	1	21.4	1
S005	OS	3	7.75	-0.01	2	24.4	1
S005	OS	3	9.69	-0.51	1	24.3	1
S005	OS	3	25.42	-0.75	3	21.3	1
S005	OS	3	23.44	-1	2	21.4	1
S005	OS	3	21.45	-1.25	1	21.7	1
S005	OS	3	5.5	-2	3	24.5	1
S005	OS	3	7.5	-2	2	24.4	1
S005	OS	3	9.5	-2	1	24.3	1
S005	OS	3	21.45	-2.75	1	21.8	1
S005	OS	3	23.44	-3	2	21.8	1
S005	OS	3	25.42	-3.25	3	21.8	1
S005	OS	3	9.69	-3.49	1	24.3	1
S005	OS	3	7.75	-3.99	2	24.4	1
S005	OS	3	21.08	-4.21	1	21.8	1
S005	OS	3	5.81	-4.49	3	24.5	1
S005	OS	3	10.24	-4.89	1	24.1	1
S005	OS	3	22.94	-4.94	2	21.8	1
S005	OS	3	20.35	-5.53	1	21.8	0.5
S005	OS	3	24.8	-5.68	3	21.8	1
S005	OS	3	8.49	-5.85	2	24.3	1
S005	OS	3	11.13	-6.11	1	23.9	1
S005	OS	3	19.32	-6.62	1	21.9	0
S005	OS	3	21.97	-6.7	2	21.7	1
S005	OS	3	6.74	-6.82	3	24.4	1
S005	OS	3	12.29	-7.07	1	23.4	1
S005	OS	3	18.05	-7.43	1	22	0
S005	OS	3	9.67	-7.48	2	24	1
S005	OS	3	13.65	-7.71	1	23.2	1
S005	OS	3	23.59	-7.88	3	21.8	1
S005	OS	3	16.62	-7.89	1	22.3	1
S005	OS	3	15.12	-7.99	1	22.8	1
S005	OS	3	20.6	-8.16	2	21.6	1
S005	OS	3	11.21	-8.75	2	23.6	1
S005	OS	3	8.21	-8.85	3	24	1
S005	OS	3	18.91	-9.24	2	21.9	0
S005	OS	3	13.03	-9.61	2	23	1
S005	OS	3	21.87	-9.71	3	21.4	1
S005	OS	3	17	-9.86	2	22.2	0.5
S005	OS	3	15	-9.98	2	22.7	1
S005	OS	3	10.14	-10.44	3	23.3	1
S005	OS	3	19.76	-11.05	3	21.8	1
S005	OS	3	12.41	-11.51	3	22.9	1
S005	OS	3	17.37	-11.82	3	22.3	1
S005	OS	3	14.87	-11.98	3	22.7	1
S005	OS	4	14.87	7.98	3	22.6	0
S005	OS	4	17.37	7.82	3	22	1
S005	OS	4	12.41	7.51	3	23.3	1
S005	OS	4	19.76	7.05	3	21.8	1
S005	OS	4	10.14	6.44	3	24	1
S005	OS	4	15	5.98	2	22.8	1
S005	OS	4	17	5.86	2	22.6	1
S005	OS	4	21.87	5.71	3	22.1	1
S005	OS	4	13.03	5.61	2	23.6	1
S005	OS	4	18.91	5.24	2	22.2	1
S005	OS	4	8.21	4.85	3	24.7	1
S005	OS	4	11.21	4.75	2	24.3	1
S005	OS	4	20.6	4.16	2	22.3	1
S005	OS	4	15.12	3.99	1	22.9	1
S005	OS	4	16.62	3.89	1	22.7	0
S005	OS	4	23.59	3.88	3	22.3	1
S005	OS	4	13.65	3.71	1	23.6	0
S005	OS	4	9.67	3.48	2	24.9	1
S005	OS	4	18.05	3.43	1	22.4	1
S005	OS	4	12.29	3.07	1	25	1
S005	OS	4	6.74	2.82	3	25	1
S005	OS	4	21.97	2.7	2	22.3	1
S005	OS	4	19.32	2.62	1	22.3	0.5
S005	OS	4	11.13	2.11	1	24.6	1
S005	OS	4	8.49	1.85	2	25	0.5
S005	OS	4	24.8	1.68	3	22.4	1
S005	OS	4	20.35	1.53	1	22.4	0
S005	OS	4	22.94	0.94	2	22.3	1
S005	OS	4	10.24	0.89	1	25	1
S005	OS	4	5.81	0.49	3	25.4	1
S005	OS	4	21.08	0.21	1	22.4	1
S005	OS	4	7.75	-0.01	2	25.4	1
S005	OS	4	9.69	-0.51	1	25.3	1
S005	OS	4	25.42	-0.75	3	22.3	1
S005	OS	4	23.44	-1	2	22.4	1
S005	OS	4	21.45	-1.25	1	22.7	1
S005	OS	4	5.5	-2	3	25.5	1
S005	OS	4	7.5	-2	2	25.4	1
S005	OS	4	9.5	-2	1	25.3	1
S005	OS	4	21.45	-2.75	1	22.8	0
S005	OS	4	23.44	-3	2	22.8	1
S005	OS	4	25.42	-3.25	3	22.8	1
S005	OS	4	9.69	-3.49	1	25.3	1
S005	OS	4	7.75	-3.99	2	25.4	1
S005	OS	4	21.08	-4.21	1	22.8	0
S005	OS	4	5.81	-4.49	3	25.5	1
S005	OS	4	10.24	-4.89	1	25.1	0.5
S005	OS	4	22.94	-4.94	2	22.8	0.5
S005	OS	4	20.35	-5.53	1	22.8	1
S005	OS	4	24.8	-5.68	3	22.8	1
S005	OS	4	8.49	-5.85	2	25.3	1
S005	OS	4	11.13	-6.11	1	24.9	1
S005	OS	4	19.32	-6.62	1	22.9	0
S005	OS	4	21.97	-6.7	2	22.7	0.5
S005	OS	4	6.74	-6.82	3	25.4	1
S005	OS	4	12.29	-7.07	1	24.4	0.5
S005	OS	4	18.05	-7.43	1	23	0
S005	OS	4	9.67	-7.48	2	25	1
S005	OS	4	13.65	-7.71	1	24.2	1
S005	OS	4	23.59	-7.88	3	22.8	1
S005	OS	4	16.62	-7.89	1	23.3	1
S005	OS	4	15.12	-7.99	1	23.8	1
S005	OS	4	20.6	-8.16	2	22.6	0
S005	OS	4	11.21	-8.75	2	24.6	1
S005	OS	4	8.21	-8.85	3	25	1
S005	OS	4	18.91	-9.24	2	22.9	0
S005	OS	4	13.03	-9.61	2	24	1
S005	OS	4	21.87	-9.71	3	22.4	1
S005	OS	4	17	-9.86	2	23.2	1
S005	OS	4	15	-9.98	2	23.7	1
S005	OS	4	10.14	-10.44	3	24.3	0
S005	OS	4	19.76	-11.05	3	22.8	1
S005	OS	4	12.41	-11.51	3	23.9	1
S005	OS	4	17.37	-11.82	3	23.3	1
S005	OS	4	14.87	-11.98	3	23.7	1
S006	OD	1	13.87	8.48	3	23.6	1
S006	OD	1	16.37	8.32	3	23.3	1
S006	OD	1	11.41	8.01	3	24.6	1
S006	OD	1	18.76	7.55	3	22.9	1
S006	OD	1	9.14	6.94	3	25.1	1
S006	OD	1	14	6.48	2	24.3	1
S006	OD	1	16	6.36	2	23.6	1
S006	OD	1	20.87	6.21	3	23.1	1
S006	OD	1	12.03	6.11	2	24.5	1
S006	OD	1	17.91	5.74	2	23.3	1
S006	OD	1	7.21	5.35	3	25.8	1
S006	OD	1	10.21	5.25	2	25.4	1
S006	OD	1	19.6	4.66	2	23.3	1
S006	OD	1	14.12	4.49	1	24.6	1
S006	OD	1	15.62	4.39	1	23.9	1
S006	OD	1	22.59	4.38	3	23.2	1
S006	OD	1	12.65	4.21	1	25.3	1
S006	OD	1	8.67	3.98	2	26	1
S006	OD	1	17.05	3.93	1	23.3	1
S006	OD	1	11.29	3.57	1	25.5	1
S006	OD	1	5.74	3.32	3	26	1
S006	OD	1	20.97	3.2	2	23.4	1
S006	OD	1	18.32	3.12	1	23.4	1
S006	OD	1	10.13	2.61	1	26	1
S006	OD	1	7.49	2.35	2	26.1	1
S006	OD	1	23.8	2.18	3	23.3	1
S006	OD	1	19.35	2.03	1	23.4	1
S006	OD	1	21.94	1.44	2	23.4	1
S006	OD	1	9.24	1.39	1	26.1	1
S006	OD	1	4.81	0.99	3	26.5	1
S006	OD	1	20.08	0.71	1	23.4	1
S006	OD	1	6.75	0.49	2	26.5	1
S006	OD	1	8.69	-0.01	1	26.4	1
S006	OD	1	24.42	-0.25	3	23.3	1
S006	OD	1	22.44	-0.5	2	23.4	1
S006	OD	1	20.45	-0.75	1	23.4	1
S006	OD	1	4.5	-1.5	3	26.6	1
S006	OD	1	6.5	-1.5	2	26.5	1
S006	OD	1	8.5	-1.5	1	26.5	1
S006	OD	1	20.45	-2.25	1	23.8	1
S006	OD	1	22.44	-2.5	2	23.8	0.5
S006	OD	1	24.42	-2.75	3	23.8	1
S006	OD	1	8.69	-2.99	1	26.4	0.5
S006	OD	1	6.75	-3.49	2	26.5	1
S006	OD	1	20.08	-3.71	1	23.8	1
S006	OD	1	4.81	-3.99	3	26.6	1
S006	OD	1	9.24	-4.39	1	26.3	1
S006	OD	1	21.94	-4.44	2	23.8	1
S006	OD	1	19.35	-5.03	1	23.8	1
S006	OD	1	23.8	-5.18	3	23.8	1
S006	OD	1	7.49	-5.35	2	26.5	1
S006	OD	1	10.13	-5.61	1	26.1	1
S006	OD	1	18.32	-6.12	1	24	1
S006	OD	1	20.97	-6.2	2	23.8	1
S006	OD	1	5.74	-6.32	3	26.5	1
S006	OD	1	11.29	-6.57	1	26	1
S006	OD	1	17.05	-6.93	1	24.5	1
S006	OD	1	8.67	-6.98	2	26.1	1
S006	OD	1	12.65	-7.21	1	25.4	1
S006	OD	1	22.59	-7.38	3	23.7	1
S006	OD	1	15.62	-7.39	1	24.7	1
S006	OD	1	14.12	-7.49	1	25.2	1
S006	OD	1	19.6	-7.66	2	23.8	1
S006	OD	1	10.21	-8.25	2	25.8	1
S006	OD	1	7.21	-8.35	3	26.3	1
S006	OD	1	17.91	-8.74	2	24.1	1
S006	OD	1	12.03	-9.11	2	25.1	1
S006	OD	1	20.87	-9.21	3	23.5	1
S006	OD	1	16	-9.36	2	24.7	1
S006	OD	1	14	-9.48	2	24.8	1
S006	OD	1	9.14	-9.94	3	25.8	1
S006	OD	1	18.76	-10.55	3	23.9	1
S006	OD	1	11.41	-11.01	3	25.1	0
S006	OD	1	16.37	-11.32	3	24.5	1
S006	OD	1	13.87	-11.48	3	24.8	1
S006	OD	2	13.87	8.48	3	24.6	1
S006	OD	2	16.37	8.32	3	24.3	1
S006	OD	2	11.41	8.01	3	25.6	1
S006	OD	2	18.76	7.55	3	23.9	1
S006	OD	2	9.14	6.94	3	26.1	1
S006	OD	2	14	6.48	2	25.3	0.5
S006	OD	2	16	6.36	2	24.6	1
S006	OD	2	20.87	6.21	3	24.1	1
S006	OD	2	12.03	6.11	2	25.5	1
S006	OD	2	17.91	5.74	2	24.3	1
S006	OD	2	7.21	5.35	3	26.8	1
S006	OD	2	10.21	5.25	2	26.4	1
S006	OD	2	19.6	4.66	2	24.3	1
S006	OD	2	14.12	4.49	1	25.6	1
S006	OD	2	15.62	4.39	1	24.9	1
S006	OD	2	22.59	4.38	3	24.2	1
S006	OD	2	12.65	4.21	1	26.3	1
S006	OD	2	8.67	3.98	2	27	1
S006	OD	2	17.05	3.93	1	24.3	1
S006	OD	2	11.29	3.57	1	26.5	1
S006	OD	2	5.74	3.32	3	27	1
S006	OD	2	20.97	3.2	2	24.4	1
S006	OD	2	18.32	3.12	1	24.4	1
S006	OD	2	10.13	2.61	1	27	1
S006	OD	2	7.49	2.35	2	27.1	1
S006	OD	2	23.8	2.18	3	24.3	1
S006	OD	2	19.35	2.03	1	24.4	1
S006	OD	2	21.94	1.44	2	24.4	1
S006	OD	2	9.24	1.39	1	27.1	1
S006	OD	2	4.81	0.99	3	27.5	1
S006	OD	2	20.08	0.71	1	24.4	1
S006	OD	2	6.75	0.49	2	27.5	1
S006	OD	2	8.69	-0.01	1	27.4	1
S006	OD	2	24.42	-0.25	3	24.3	1
S006	OD	2	22.44	-0.5	2	24.4	1
S006	OD	2	20.45	-0.75	1	24.4	1
S006	OD	2	4.5	-1.5	3	27.6	1
S006	OD	2	6.5	-1.5	2	27.5	1
S006	OD	2	8.5	-1.5	1	27.5	1
S006	OD	2	20.45	-2.25	1	24.8	1
S006	OD	2	22.44	-2.5	2	24.8	1
S006	OD	2	24.42	-2.75	3	24.8	1
S006	OD	2	8.69	-2.99	1	27.4	1
S006	OD	2	6.75	-3.49	2	27.5	1
S006	OD	2	20.08	-3.71	1	24.8	1
S006	OD	2	4.81	-3.99	3	27.6	1
S006	OD	2	9.24	-4.39	1	27.3	1
S006	OD	2	21.94	-4.44	2	24.8	1
S006	OD	2	19.35	-5.03	1	24.8	1
S006	OD	2	23.8	-5.18	3	24.8	1
S006	OD	2	7.49	-5.35	2	27.5	1
S006	OD	2	10.13	-5.61	1	27.1	1
S006	OD	2	18.32	-6.12	1	25	1
S006	OD	2	20.97	-6.2	2	24.8	1
S006	OD	2	5.74	-6.32	3	27.5	1
S006	OD	2	11.29	-6.57	1	27	1
S006	OD	2	17.05	-6.93	1	25.5	1
S006	OD	2	8.67	-6.98	2	27.1	1
S006	OD	2	12.65	-7.21	1	26.4	1
S006	OD	2	22.59	-7.38	3	24.7	1
S006	OD	2	15.62	-7.39	1	25.7	1
S006	OD	2	14.12	-7.49	1	26.2	0.5
S006	OD	2	19.6	-7.66	2	24.8	1
S006	OD	2	10.21	-8.25	2	26.8	0.5
S006	OD	2	7.21	-8.35	3	27.3	0.5
S006	OD	2	17.91	-8.74	2	25.1	1
S006	OD	2	12.03	-9.11	2	26.1	1
S006	OD	2	20.87	-9.21	3	24.5	1
S006	OD	2	16	-9.36	2	25.7	1
S006	OD	2	14	-9.48	2	25.8	1
S006	OD	2	9.14	-9.94	3	26.8	1
S006	OD	2	18.76	-10.55	3	24.9	1
S006	OD	2	11.41	-11.01	3	26.1	0
S006	OD	2	16.37	-11.32	3	25.5	1
S006	OD	2	13.87	-11.48	3	25.8	0.5
S006	OD	3	13.87	8.48	3	25.6	1
S006	OD	3	16.37	8.32	3	25.3	1
S006	OD	3	11.41	8.01	3	26.6	1
S006	OD	3	18.76	7.55	3	24.9	1
S006	OD	3	9.14	6.94	3	27.1	1
S006	OD	3	14	6.48	2	26.3	1
S006	OD	3	16	6.36	2	25.6	1
S006	OD	3	20.87	6.21	3	25.1	1
S006	OD	3	12.03	6.11	2	26.5	1
S006	OD	3	17.91	5.74	2	25.3	1
S006	OD	3	7.21	5.35	3	27.8	1
S006	OD	3	10.21	5.25	2	27.4	0
S006	OD	3	19.6	4.66	2	25.3	1
S006	OD	3	14.12	4.49	1	26.6	0.5
S006	OD	3	15.62	4.39	1	25.9	1
S006	OD	3	22.59	4.38	3	25.2	1
S006	OD	3	12.65	4.21	1	27.3	0.5
S006	OD	3	8.67	3.98	2	28	0
S006	OD	3	17.05	3.93	1	25.3	1
S006	OD	3	11.29	3.57	1	27.5	1
S006	OD	3	5.74	3.32	3	28	1
S006	OD	3	20.97	3.2	2	25.4	1
S006	OD	3	18.32	3.12	1	25.4	1
S006	OD	3	10.13	2.61	1	28	1
S006	OD	3	7.49	2.35	2	28.1	1
S006	OD	3	23.8	2.18	3	25.3	1
S006	OD	3	19.35	2.03	1	25.4	1
S006	OD	3	21.94	1.44	2	25.4	1
S006	OD	3	9.24	1.39	1	28.1	0
S006	OD	3	4.81	0.99	3	28.5	0.5
S006	OD	3	20.08	0.71	1	25.4	1
S006	OD	3	6.75	0.49	2	28.5	1
S006	OD	3	8.69	-0.01	1	28.4	1
S006	OD	3	24.42	-0.25	3	25.3	1
S006	OD	3	22.44	-0.5	2	25.4	1
S006	OD	3	20.45	-0.75	1	25.4	1
S006	OD	3	4.5	-1.5	3	28.6	1
S006	OD	3	6.5	-1.5	2	28.5	1
S006	OD	3	8.5	-1.5	1	28.5	1
S006	OD	3	20.45	-2.25	1	25.8	1
S006	OD	3	22.44	-2.5	2	25.8	1
S006	OD	3	24.42	-2.75	3	25.8	1
S006	OD	3	8.69	-2.99	1	28.4	1
S006	OD	3	6.75	-3.49	2	28.5	1
S006	OD	3	20.08	-3.71	1	25.8	1
S006	OD	3	4.81	-3.99	3	28.6	1
S006	OD	3	9.24	-4.39	1	28.3	1
S006	OD	3	21.94	-4.44	2	25.8	1
S006	OD	3	19.35	-5.03	1	25.8	1
S006	OD	3	23.8	-5.18	3	25.8	1
S006	OD	3	7.49	-5.35	2	28.5	1
S006	OD	3	10.13	-5.61	1	28.1	0.5
S006	OD	3	18.32	-6.12	1	26	1
S006	OD	3	20.97	-6.2	2	25.8	1
S006	OD	3	5.74	-6.32	3	28.5	1
S006	OD	3	11.29	-6.57	1	28	1
S006	OD	3	17.05	-6.93	1	26.5	1
S006	OD	3	8.67	-6.98	2	28.1	0.5
S006	OD	3	12.65	-7.21	1	27.4	1
S006	OD	3	22.59	-7.38	3	25.7	1
S006	OD	3	15.62	-7.39	1	26.7	1
S006	OD	3	14.12	-7.49	1	27.2	0.5
S006	OD	3	19.6	-7.66	2	25.8	1
S006	OD	3	10.21	-8.25	2	27.8	0.5
S006	OD	3	7.21	-8.35	3	28.3	1
S006	OD	3	17.91	-8.74	2	26.1	1
S006	OD	3	12.03	-9.11	2	27.1	1
S006	OD	3	20.87	-9.21	3	25.5	1
S006	OD	3	16	-9.36	2	26.7	0.5
S006	OD	3	14	-9.48	2	26.8	1
S006	OD	3	9.14	-9.94	3	27.8	1
S006	OD	3	18.76	-10.55	3	25.9	1
S006	OD	3	11.41	-11.01	3	27.1	1
S006	OD	3	16.37	-11.32	3	26.5	1
S006	OD	3	13.87	-11.48	3	26.8	1
S006	OD	4	13.87	8.48	3	26.6	1
S006	OD	4	16.37	8.32	3	26.3	1
S006	OD	4	11.41	8.01	3	27.6	0
S006	OD	4	18.76	7.55	3	25.9	1
S006	OD	4	9.14	6.94	3	28.1	0
S006	OD	4	14	6.48	2	27.3	1
S006	OD	4	16	6.36	2	26.6	1
S006	OD	4	20.87	6.21	3	26.1	1
S006	OD	4	12.03	6.11	2	27.5	0
S006	OD	4	17.91	5.74	2	26.3	1
S006	OD	4	7.21	5.35	3	28.8	0
S006	OD	4	10.21	5.25	2	28.4	0
S006	OD	4	19.6	4.66	2	26.3	1
S006	OD	4	14.12	4.49	1	27.6	1
S006	OD	4	15.62	4.39	1	26.9	1
S006	OD	4	22.59	4.38	3	26.2	1
S006	OD	4	12.65	4.21	1	28.3	0
S006	OD	4	8.67	3.98	2	29	0
S006	OD	4	17.05	3.93	1	26.3	1
S006	OD	4	11.29	3.57	1	28.5	0
S006	OD	4	5.74	3.32	3	29	0
S006	OD	4	20.97	3.2	2	26.4	1
S006	OD	4	18.32	3.12	1	26.4	1
S006	OD	4	10.13	2.61	1	29	1
S006	OD	4	7.49	2.35	2	29.1	0
S006	OD	4	23.8	2.18	3	26.3	1
S006	OD	4	19.35	2.03	1	26.4	1
S006	OD	4	21.94	1.44	2	26.4	1
S006	OD	4	9.24	1.39	1	29.1	0
S006	OD	4	4.81	0.99	3	29.5	0
S006	OD	4	20.08	0.71	1	26.4	1
S006	OD	4	6.75	0.49	2	29.5	0
S006	OD	4	8.69	-0.01	1	29.4	1
S006	OD	4	24.42	-0.25	3	26.3	1
S006	OD	4	22.44	-0.5	2	26.4	1
S006	OD	4	20.45	-0.75	1	26.4	1
S006	OD	4	4.5	-1.5	3	29.6	0
S006	OD	4	6.5	-1.5	2	29.5	0
S006	OD	4	8.5	-1.5	1	29.5	0
S006	OD	4	20.45	-2.25	1	26.8	1
S006	OD	4	22.44	-2.5	2	26.8	1
S006	OD	4	24.42	-2.75	3	26.8	1
S006	OD	4	8.69	-2.99	1	29.4	1
S006	OD	4	6.75	-3.49	2	29.5	0
S006	OD	4	20.08	-3.71	1	26.8	1
S006	OD	4	4.81	-3.99	3	29.6	0
S006	OD	4	9.24	-4.39	1	29.3	0
S006	OD	4	21.94	-4.44	2	26.8	1
S006	OD	4	19.35	-5.03	1	26.8	1
S006	OD	4	23.8	-5.18	3	26.8	1
S006	OD	4	7.49	-5.35	2	29.5	0
S006	OD	4	10.13	-5.61	1	29.1	1
S006	OD	4	18.32	-6.12	1	27	0
S006	OD	4	20.97	-6.2	2	26.8	1
S006	OD	4	5.74	-6.32	3	29.5	0
S006	OD	4	11.29	-6.57	1	29	0
S006	OD	4	17.05	-6.93	1	27.5	1
S006	OD	4	8.67	-6.98	2	29.1	1
S006	OD	4	12.65	-7.21	1	28.4	1
S006	OD	4	22.59	-7.38	3	26.7	1
S006	OD	4	15.62	-7.39	1	27.7	1
S006	OD	4	14.12	-7.49	1	28.2	0
S006	OD	4	19.6	-7.66	2	26.8	0
S006	OD	4	10.21	-8.25	2	28.8	0
S006	OD	4	7.21	-8.35	3	29.3	0
S006	OD	4	17.91	-8.74	2	27.1	1
S006	OD	4	12.03	-9.11	2	28.1	0
S006	OD	4	20.87	-9.21	3	26.5	1
S006	OD	4	16	-9.36	2	27.7	1
S006	OD	4	14	-9.48	2	27.8	1
S006	OD	4	9.14	-9.94	3	28.8	0
S006	OD	4	18.76	-10.55	3	26.9	1
S006	OD	4	11.41	-11.01	3	28.1	0
S006	OD	4	16.37	-11.32	3	27.5	1
S006	OD	4	13.87	-11.48	3	27.8	1
S007	OS	1	14.37	7.98	3	18.5	1
S007	OS	1	16.87	7.82	3	18	1
S007	OS	1	11.91	7.51	3	19.5	1
S007	OS	1	19.26	7.05	3	17.7	1
S007	OS	1	9.64	6.44	3	20.2	1
S007	OS	1	14.5	5.98	2	18.8	1
S007	OS	1	16.5	5.86	2	18.6	1
S007	OS	1	21.37	5.71	3	18	1
S007	OS	1	12.53	5.61	2	19.7	0
S007	OS	1	18.41	5.24	2	18.1	1
S007	OS	1	7.71	4.85	3	20.8	1
S007	OS	1	10.71	4.75	2	20.5	1
S007	OS	1	20.1	4.16	2	18.1	1
S007	OS	1	14.62	3.99	1	19.5	1
S007	OS	1	16.12	3.89	1	18.7	1
S007	OS	1	23.09	3.88	3	18.1	1
S007	OS	1	13.15	3.71	1	19.7	1
S007	OS	1	9.17	3.48	2	21.1	1
S007	OS	1	17.55	3.43	1	18.2	1
S007	OS	1	11.79	3.07	1	21.1	1
S007	OS	1	6.24	2.82	3	21.5	1
S007	OS	1	21.47	2.7	2	18.2	1
S007	OS	1	18.82	2.62	1	18.2	1
S007	OS	1	10.63	2.11	1	21.1	1
S007	OS	1	7.99	1.85	2	21.4	1
S007	OS	1	24.3	1.68	3	18.1	1
S007	OS	1	19.85	1.53	1	18.2	1
S007	OS	1	22.44	0.94	2	18.2	1
S007	OS	1	9.74	0.89	1	21.4	1
S007	OS	1	5.31	0.49	3	21.6	1
S007	OS	1	20.58	0.21	1	18.2	1
S007	OS	1	7.25	-0.01	2	21.5	1
S007	OS	1	9.19	-0.51	1	21.5	1
S007	OS	1	24.92	-0.75	3	18.2	1
S007	OS	1	22.94	-1	2	18.2	1
S007	OS	1	20.95	-1.25	1	18.6	1
S007	OS	1	5	-2	3	21.7	1
S007	OS	1	7	-2	2	21.6	1
S007	OS	1	9	-2	1	21.4	1
S007	OS	1	20.95	-2.75	1	18.6	1
S007	OS	1	22.94	-3	2	18.6	1
S007	OS	1	24.92	-3.25	3	18.6	1
S007	OS	1	9.19	-3.49	1	21.4	1
S007	OS	1	7.25	-3.99	2	21.5	1
S007	OS	1	20.58	-4.21	1	18.6	1
S007	OS	1	5.31	-4.49	3	21.6	1
S007	OS	1	9.74	-4.89	1	21.2	1
S007	OS	1	22.44	-4.94	2	18.6	1
S007	OS	1	19.85	-5.53	1	18.7	1
S007	OS	1	24.3	-5.68	3	18.6	1
S007	OS	1	7.99	-5.85	2	21.4	1
S007	OS	1	10.63	-6.11	1	21	1
S007	OS	1	18.82	-6.62	1	18.8	1
S007	OS	1	21.47	-6.7	2	18.6	1
S007	OS	1	6.24	-6.82	3	21.5	1
S007	OS	1	11.79	-7.07	1	20.6	1
S007	OS	1	17.55	-7.43	1	19	1
S007	OS	1	9.17	-7.48	2	21	1
S007	OS	1	13.15	-7.71	1	20.3	1
S007	OS	1	23.09	-7.88	3	18.6	1
S007	OS	1	16.12	-7.89	1	19.3	1
S007	OS	1	14.62	-7.99	1	19.7	1
S007	OS	1	20.1	-8.16	2	18.5	1
S007	OS	1	10.71	-8.75	2	20.7	1
S007	OS	1	7.71	-8.85	3	21	1
S007	OS	1	18.41	-9.24	2	18.8	1
S007	OS	1	12.53	-9.61	2	20	1
S007	OS	1	21.37	-9.71	3	18.2	1
S007	OS	1	16.5	-9.86	2	19.5	1
S007	OS	1	14.5	-9.98	2	19.7	1
S007	OS	1	9.64	-10.44	3	20.7	1
S007	OS	1	19.26	-11.05	3	18.7	0.5
S007	OS	1	11.91	-11.51	3	19.9	1
S007	OS	1	16.87	-11.82	3	19.3	1
S007	OS	1	14.37	-11.98	3	19.7	1
S007	OS	2	14.37	7.98	3	19.5	1
S007	OS	2	16.87	7.82	3	19	1
S007	OS	2	11.91	7.51	3	20.5	1
S007	OS	2	19.26	7.05	3	18.7	1
S007	OS	2	9.64	6.44	3	21.2	1
S007	OS	2	14.5	5.98	2	19.8	1
S007	OS	2	16.5	5.86	2	19.6	1
S007	OS	2	21.37	5.71	3	19	1
S007	OS	2	12.53	5.61	2	20.7	0
S007	OS	2	18.41	5.24	2	19.1	1
S007	OS	2	7.71	4.85	3	21.8	1
S007	OS	2	10.71	4.75	2	21.5	1
S007	OS	2	20.1	4.16	2	19.1	1
S007	OS	2	14.62	3.99	1	20.5	1
S007	OS	2	16.12	3.89	1	19.7	1
S007	OS	2	23.09	3.88	3	19.1	1
S007	OS	2	13.15	3.71	1	20.7	1
S007	OS	2	9.17	3.48	2	22.1	1
S007	OS	2	17.55	3.43	1	19.2	1
S007	OS	2	11.79	3.07	1	22.1	1
S007	OS	2	6.24	2.82	3	22.5	1
S007	OS	2	21.47	2.7	2	19.2	1
S007	OS	2	18.82	2.62	1	19.2	1
S007	OS	2	10.63	2.11	1	22.1	1
S007	OS	2	7.99	1.85	2	22.4	1
S007	OS	2	24.3	1.68	3	19.1	1
S007	OS	2	19.85	1.53	1	19.2	1
S007	OS	2	22.44	0.94	2	19.2	1
S007	OS	2	9.74	0.89	1	22.4	1
S007	OS	2	5.31	0.49	3	22.6	1
S007	OS	2	20.58	0.21	1	19.2	1
S007	OS	2	7.25	-0.01	2	22.5	1
S007	OS	2	9.19	-0.51	1	22.5	1
S007	OS	2	24.92	-0.75	3	19.2	1
S007	OS	2	22.94	-1	2	19.2	1
S007	OS	2	20.95	-1.25	1	19.6	1
S007	OS	2	5	-2	3	22.7	1
S007	OS	2	7	-2	2	22.6	1
S007	OS	2	9	-2	1	22.4	1
S007	OS	2	20.95	-2.75	1	19.6	1
S007	OS	2	22.94	-3	2	19.6	1
S007	OS	2	24.92	-3.25	3	19.6	1
S007	OS	2	9.19	-3.49	1	22.4	1
S007	OS	2	7.25	-3.99	2	22.5	1
S007	OS	2	20.58	-4.21	1	19.6	1
S007	OS	2	5.31	-4.49	3	22.6	1
S007	OS	2	9.74	-4.89	1	22.2	1
S007	OS	2	22.44	-4.94	2	19.6	1
S007	OS	2	19.85	-5.53	1	19.7	1
S007	OS	2	24.3	-5.68	3	19.6	1
S007	OS	2	7.99	-5.85	2	22.4	1
S007	OS	2	10.63	-6.11	1	22	1
S007	OS	2	18.82	-6.62	1	19.8	1
S007	OS	2	21.47	-6.7	2	19.6	1
S007	OS	2	6.24	-6.82	3	22.5	1
S007	OS	2	11.79	-7.07	1	21.6	1
S007	OS	2	17.55	-7.43	1	20	1
S007	OS	2	9.17	-7.48	2	22	1
S007	OS	2	13.15	-7.71	1	21.3	1
S007	OS	2	23.09	-7.88	3	19.6	1
S007	OS	2	16.12	-7.89	1	20.3	1
S007	OS	2	14.62	-7.99	1	20.7	1
S007	OS	2	20.1	-8.16	2	19.5	1
S007	OS	2	10.71	-8.75	2	21.7	1
S007	OS	2	7.71	-8.85	3	22	1
S007	OS	2	18.41	-9.24	2	19.8	1
S007	OS	2	12.53	-9.61	2	21	1
S007	OS	2	21.37	-9.71	3	19.2	1
S007	OS	2	16.5	-9.86	2	20.5	1
S007	OS	2	14.5	-9.98	2	20.7	1
S007	OS	2	9.64	-10.44	3	21.7	1
S007	OS	2	19.26	-11.05	3	19.7	1
S007	OS	2	11.91	-11.51	3	20.9	1
S007	OS	2	16.87	-11.82	3	20.3	1
S007	OS	2	14.37	-11.98	3	20.7	1
S007	OS	3	14.37	7.98	3	20.5	1
S007	OS	3	16.87	7.82	3	20	1
S007	OS	3	11.91	7.51	3	21.5	1
S007	OS	3	19.26	7.05	3	19.7	1
S007	OS	3	9.64	6.44	3	22.2	1
S007	OS	3	14.5	5.98	2	20.8	1
S007	OS	3	16.5	5.86	2	20.6	1
S007	OS	3	21.37	5.71	3	20	1
S007	OS	3	12.53	5.61	2	21.7	0
S007	OS	3	18.41	5.24	2	20.1	1
S007	OS	3	7.71	4.85	3	22.8	1
S007	OS	3	10.71	4.75	2	22.5	1
S007	OS	3	20.1	4.16	2	20.1	1
S007	OS	3	14.62	3.99	1	21.5	1
S007	OS	3	16.12	3.89	1	20.7	1
S007	OS	3	23.09	3.88	3	20.1	1
S007	OS	3	13.15	3.71	1	21.7	1
S007	OS	3	9.17	3.48	2	23.1	1
S007	OS	3	17.55	3.43	1	20.2	1
S007	OS	3	11.79	3.07	1	23.1	1
S007	OS	3	6.24	2.82	3	23.5	1
S007	OS	3	21.47	2.7	2	20.2	1
S007	OS	3	18.82	2.62	1	20.2	1
S007	OS	3	10.63	2.11	1	23.1	1
S007	OS	3	7.99	1.85	2	23.4	1
S007	OS	3	24.3	1.68	3	20.1	1
S007	OS	3	19.85	1.53	1	20.2	1
S007	OS	3	22.44	0.94	2	20.2	1
S007	OS	3	9.74	0.89	1	23.4	1
S007	OS	3	5.31	0.49	3	23.6	1
S007	OS	3	20.58	0.21	1	20.2	1
S007	OS	3	7.25	-0.01	2	23.5	1
S007	OS	3	9.19	-0.51	1	23.5	1
S007	OS	3	24.92	-0.75	3	20.2	1
S007	OS	3	22.94	-1	2	20.2	1
S007	OS	3	20.95	-1.25	1	20.6	1
S007	OS	3	5	-2	3	23.7	1
S007	OS	3	7	-2	2	23.6	1
S007	OS	3	9	-2	1	23.4	1
S007	OS	3	20.95	-2.75	1	20.6	1
S007	OS	3	22.94	-3	2	20.6	1
S007	OS	3	24.92	-3.25	3	20.6	1
S007	OS	3	9.19	-3.49	1	23.4	0
S007	OS	3	7.25	-3.99	2	23.5	1
S007	OS	3	20.58	-4.21	1	20.6	1
S007	OS	3	5.31	-4.49	3	23.6	1
S007	OS	3	9.74	-4.89	1	23.2	1
S007	OS	3	22.44	-4.94	2	20.6	1
S007	OS	3	19.85	-5.53	1	20.7	1
[truncated: 15,701 more rows]

## Sheet: high density
id	eye	number	x	y	r	dB	level
S059	OS	1	14	12	14	27.2	0
S059	OS	1	8	10	13.4164	28.1	0
S059	OS	1	10	10	12.6491	27.8	0
S059	OS	1	12	10	12.1655	27.5	0
S059	OS	1	14	10	12	27.5	0
S059	OS	1	16	10	12.1655	27.5	0
S059	OS	1	6	8	12.8062	29	0
S059	OS	1	8	8	11.6619	28.5	0.5
S059	OS	1	10	8	10.7703	28.4	0
S059	OS	1	12	8	10.198	28.2	0
S059	OS	1	14	8	10	27.6	0
S059	OS	1	16	8	10.198	27.5	0.5
S059	OS	1	18	8	10.7703	27.2	0
S059	OS	1	4	6	12.8062	29.2	1
S059	OS	1	6	6	11.3137	29.2	0.5
S059	OS	1	8	6	10	29.1	0
S059	OS	1	10	6	8.94427	28.8	0
S059	OS	1	12	6	8.24621	28.4	1
S059	OS	1	14	6	8	28.2	0
S059	OS	1	16	6	8.24621	27.7	0.5
S059	OS	1	18	6	8.94427	27.3	1
S059	OS	1	20	6	10	27.5	0.5
S059	OS	1	2	4	13.4164	29.6	1
S059	OS	1	4	4	11.6619	29.5	1
S059	OS	1	6	4	10	29.3	1
S059	OS	1	8	4	8.48528	29.4	1
S059	OS	1	10	4	7.2111	29.2	1
S059	OS	1	12	4	6.32456	29	0
S059	OS	1	14	4	6	28.5	0
S059	OS	1	16	4	6.32456	28	0
S059	OS	1	18	4	7.2111	27.7	0.5
S059	OS	1	20	4	8.48528	27.7	1
S059	OS	1	2	2	12.6491	29.8	1
S059	OS	1	4	2	10.7703	29.8	1
S059	OS	1	6	2	8.94427	29.9	1
S059	OS	1	8	2	7.2111	29.6	0.5
S059	OS	1	20	2	7.2111	27.8	1
S059	OS	1	8	-4	6.32456	30	1
S059	OS	1	6	-6	8.94427	30	1
S059	OS	1	8	-6	7.2111	30	0.5
S059	OS	1	4	-8	11.6619	30	1
S059	OS	1	6	-8	10	30	0.5
S059	OS	1	8	-8	8.48528	29.9	0.5
S059	OS	1	10	-8	7.2111	29.7	0
S059	OS	1	12	-8	6.32456	29.4	0
S059	OS	1	14	-8	6	29.2	0
S059	OS	1	16	-8	6.32456	28.9	0
S059	OS	1	18	-8	7.2111	28.5	0.5
S059	OS	1	20	-8	8.48528	28.3	1
S059	OS	1	4	-10	12.8062	29.9	1
S059	OS	1	6	-10	11.3137	29.6	1
S059	OS	1	8	-10	10	29.7	0.5
S059	OS	1	10	-10	8.94427	29.5	0
S059	OS	1	12	-10	8.24621	29.1	0.5
S059	OS	1	14	-10	8	28.9	0.5
S059	OS	1	16	-10	8.24621	28.9	0
S059	OS	1	18	-10	8.94427	28.4	1
S059	OS	1	20	-10	10	28.3	1
S059	OS	1	6	-12	12.8062	29.5	0
S059	OS	1	8	-12	11.6619	29.4	0
S059	OS	1	10	-12	10.7703	29.1	0
S059	OS	1	12	-12	10.198	29	1
S059	OS	1	14	-12	10	28.9	0
S059	OS	1	16	-12	10.198	28.7	0
S059	OS	1	18	-12	10.7703	28.4	0
S059	OS	1	20	-12	11.6619	28.3	1
S059	OS	1	8	-14	13.4164	29.2	0
S059	OS	1	10	-14	12.6491	28.9	0
S059	OS	1	12	-14	12.1655	28.8	1
S059	OS	1	14	-14	12	28.6	0
S059	OS	1	16	-14	12.1655	28.4	0.5
S059	OS	1	18	-14	12.6491	28.5	1
S059	OS	1	20	-14	13.4164	28.4	1
S059	OS	1	14	-16	14	28.3	0
S060	OD	1	6	-2	9.12414	27.9	0.5
S060	OD	1	8	-2	7.15891	27.9	1
S060	OD	1	6	-4	9.6566	28	0
S060	OD	1	8	-4	7.82624	27.9	1
S060	OD	1	10	-4	6.10328	27.9	0.5
S060	OD	1	8	-6	8.90225	27.9	1
S060	OD	1	10	-6	7.43303	27.7	0
S060	OD	1	12	-6	6.26498	27.5	0.5
S060	OD	1	10	-8	9.01388	27.6	1
S061	OS	1	12	8	10.0623	28.6	1
S061	OS	1	14	8	9.34077	28	0
S061	OS	1	16	8	9.01388	27.9	1
S061	OS	1	18	8	9.12414	27.6	1
S061	OS	1	20	8	9.6566	27.5	1
S061	OS	1	10	6	9.55249	29.1	0.5
S061	OS	1	12	6	8.32166	28.8	1
S061	OS	1	14	6	7.43303	28.6	1
S061	OS	1	16	6	7.01783	28.1	1
S061	OS	1	18	6	7.15891	27.7	1
S061	OS	1	20	6	7.82624	27.9	1
S061	OS	1	8	4	9.86154	29.7	0.5
S061	OS	1	10	4	8.20061	29.6	0.5
S061	OS	1	12	4	6.72681	29.4	1
S061	OS	1	20	4	6.10328	28.1	1
S061	OS	1	8	2	9.01388	29.9	1
S061	OS	1	10	2	7.15891	29.9	1
S061	OS	1	-4	-2	20.5244	30.3	1
S061	OS	1	0	-2	16.5303	30.5	1
S061	OS	1	8	-2	8.55862	30.3	0.5
S061	OS	1	10	-2	6.57647	30.3	1
S061	OS	1	-4	-4	20.7183	30.4	1
S061	OS	1	-2	-4	18.7417	30.5	1
S061	OS	1	0	-4	16.7705	30.5	1
S061	OS	1	2	-4	14.8071	30.6	1
S061	OS	1	4	-4	12.855	30.5	1
S061	OS	1	6	-4	10.9202	30.4	1
S061	OS	1	8	-4	9.01388	30.3	1
S061	OS	1	10	-4	7.15891	30.3	1
S061	OS	1	-4	-6	21.1009	30.3	1
S061	OS	1	-2	-6	19.1638	30.5	1
S061	OS	1	0	-6	17.2409	30.5	1
S061	OS	1	2	-6	15.3379	30.5	1
S061	OS	1	4	-6	13.4629	30.4	1
S061	OS	1	6	-6	11.6297	30.4	1
S061	OS	1	8	-6	9.86154	30.3	1
S061	OS	1	10	-6	8.20061	30.2	1
S061	OS	1	12	-6	6.72681	30	1
S061	OS	1	20	-6	6.10328	28.7	0
S061	OS	1	-4	-8	21.6622	30.3	0.5
S061	OS	1	-2	-8	19.78	30.4	1
S061	OS	1	0	-8	17.9234	30.5	0
S061	OS	1	2	-8	16.1012	30.5	1
S061	OS	1	4	-8	14.3265	30.4	1
S061	OS	1	6	-8	12.6194	30.4	0.5
S061	OS	1	8	-8	11.0114	30.3	1
S061	OS	1	10	-8	9.55249	30.1	0.5
S061	OS	1	12	-8	8.32166	29.8	0.5
S061	OS	1	14	-8	7.43303	29.6	0
S061	OS	1	16	-8	7.01783	29.3	0
S061	OS	1	18	-8	7.15891	28.9	1
S061	OS	1	20	-8	7.82624	28.7	1
S061	OS	1	-2	-10	20.573	30.2	0.5
S061	OS	1	0	-10	18.7949	30.1	1
S061	OS	1	2	-10	17.066	30.3	0.5
S061	OS	1	4	-10	15.4029	30.3	0
S061	OS	1	6	-10	13.8293	30	1
S061	OS	1	8	-10	12.3794	30.1	1
S061	OS	1	10	-10	11.1018	29.9	0.5
S061	OS	1	12	-10	10.0623	29.5	1
S061	OS	1	14	-10	9.34077	29.3	1
S061	OS	1	16	-10	9.01388	29.3	1
S061	OS	1	18	-10	9.12414	28.9	1
S061	OS	1	20	-10	9.6566	28.7	1
S061	OS	1	-2	-12	21.5232	29.9	1
S061	OS	1	0	-12	19.8305	29.9	0.5
S061	OS	1	2	-12	18.2003	30	1
S061	OS	1	4	-12	16.6508	29.9	1
S061	OS	1	6	-12	15.2069	29.8	0
S061	OS	1	8	-12	13.9014	29.8	1
S061	OS	1	10	-12	12.7769	29.5	0
S061	OS	1	12	-12	11.8849	29.4	1
S061	OS	1	14	-12	11.2805	29.3	1
S061	OS	1	16	-12	11.0114	29.1	1
S061	OS	1	0	-14	21.006	29.8	1
S061	OS	1	2	-14	19.4743	29.8	0.5
S061	OS	1	4	-14	18.0347	29.7	1
S061	OS	1	6	-14	16.7108	29.7	1
S061	OS	1	8	-14	15.5322	29.6	0
S061	OS	1	10	-14	14.5344	29.3	0.5
S061	OS	1	12	-14	13.7568	29.2	1
S061	OS	1	14	-14	13.2382	29	1
S061	OS	1	2	-16	20.8626	29.4	1
S061	OS	1	4	-16	19.5256	29.4	0
S061	OS	1	6	-16	18.3098	28.9	1
S061	OS	1	8	-16	17.2409	29.2	1
S061	OS	1	10	-16	16.3478	29	1
S061	OS	1	12	-16	15.6605	28.9	1
S062	OD	1	8	14	17.2699	27	1
S062	OD	1	10	14	16.6208	26.8	0
S062	OD	1	12	14	16.1941	27.2	0
S062	OD	1	4	12	17.5	28	0
S062	OD	1	6	12	16.3783	27.9	0.5
S062	OD	1	8	12	15.4353	27.9	0.5
S062	OD	1	10	12	14.7054	27.6	1
S062	OD	1	12	12	14.2215	27.5	0
S062	OD	1	14	12	14.0089	27.4	0
S062	OD	1	16	12	14.0801	27.1	0
S062	OD	1	2	10	17.3277	28.5	0.5
S062	OD	1	4	10	15.9452	28.4	0
S062	OD	1	6	10	14.7054	28.2	0
S062	OD	1	8	10	13.6473	28.3	0
S062	OD	1	10	10	12.816	28	0.5
S062	OD	1	12	10	12.2577	27.7	0
S062	OD	1	14	10	12.0104	27.7	0
S062	OD	1	16	10	12.0934	27.6	0
S062	OD	1	18	10	12.5	27.4	1
S062	OD	1	0	8	17.6139	29.3	0
S062	OD	1	2	8	16.0078	28.9	0.5
S062	OD	1	4	8	14.5	28.9	1
S062	OD	1	6	8	13.1244	29.2	0
S062	OD	1	8	8	11.9269	28.7	0
S062	OD	1	10	8	10.9659	28.5	0
S062	OD	1	12	8	10.3078	28.4	0
S062	OD	1	14	8	10.0125	27.8	0
S062	OD	1	16	8	10.1119	27.7	0
S062	OD	1	18	8	10.5948	27.4	0
S062	OD	1	20	8	11.4127	27.3	1
S062	OD	1	0	6	16.5605	29.4	1
S062	OD	1	2	6	14.8408	29.5	0
S062	OD	1	4	6	13.2004	29.4	0
S062	OD	1	6	6	11.6726	29.3	0
S062	OD	1	8	6	10.3078	29.3	0.5
S062	OD	1	10	6	9.17878	28.9	0.5
S062	OD	1	12	6	8.38153	28.6	0
S062	OD	1	14	6	8.01561	28.4	0
S062	OD	1	16	6	8.13941	27.9	1
S062	OD	1	18	6	8.73212	27.5	1
S062	OD	1	20	6	9.70824	27.7	1
S062	OD	1	-2	4	17.557	29.7	1
S062	OD	1	0	4	15.6924	29.6	0
S062	OD	1	2	4	13.8654	29.7	0
S062	OD	1	4	4	12.0934	29.7	0
S062	OD	1	6	4	10.4043	29.5	0
S062	OD	1	8	4	8.8459	29.5	0
S062	OD	1	10	4	7.5	29.4	0
S062	OD	1	12	4	6.5	29.2	0
S062	OD	1	14	4	6.0208	28.7	0
S062	OD	1	16	4	6.18466	28.2	0
S062	OD	1	18	4	6.94622	27.9	0.5
S062	OD	1	20	4	8.13941	27.9	1
S062	OD	1	-2	2	16.9779	29.9	1
S062	OD	1	0	2	15.0416	30.1	0.5
S062	OD	1	2	2	13.1244	30	0
S062	OD	1	4	2	11.2361	29.9	0
S062	OD	1	6	2	9.39415	30	0
S062	OD	1	8	2	7.63217	29.7	0.5
S062	OD	1	10	2	6.0208	29.7	0
S062	OD	1	6	-2	8.5	30.2	1
S062	OD	1	8	-2	6.5	30.1	0.5
S062	OD	1	6	-4	8.73212	30.2	0
S062	OD	1	8	-4	6.80074	30.1	1
S062	OD	1	6	-6	9.39415	30.2	1
S062	OD	1	8	-6	7.63217	30.1	0.5
S062	OD	1	20	-6	6.80074	28.5	1
S062	OD	1	8	-8	8.8459	30.1	1
S062	OD	1	14	-8	6.0208	29.4	1
S062	OD	1	16	-8	6.18466	29.1	1
S062	OD	1	18	-8	6.94622	28.7	1
S062	OD	1	20	-8	8.13941	28.5	1
S062	OD	1	10	-10	9.17878	29.7	1
S062	OD	1	12	-10	8.38153	29.3	0.5
S062	OD	1	14	-10	8.01561	29.1	1
S062	OD	1	16	-10	8.13941	29.1	1
S062	OD	1	18	-10	8.73212	28.7	1
S062	OD	1	20	-10	9.70824	28.5	1
S062	OD	1	14	-12	10.0125	29.1	1
S063	OS	1	12	6	9.48683	29.2	1
S063	OS	1	14	6	9.05539	29	1
S063	OS	1	16	6	9.05539	28.5	1
S063	OS	1	18	6	9.48683	28.1	1
S063	OS	1	8	4	9.89949	30.1	1
S063	OS	1	10	4	8.60233	30	0.5
S063	OS	1	12	4	7.61577	29.8	0
S063	OS	1	14	4	7.07107	29.3	1
S063	OS	1	16	4	7.07107	28.8	1
S063	OS	1	18	4	7.61577	28.5	1
S063	OS	1	8	2	8.60233	30.3	1
S063	OS	1	10	2	7.07107	30.3	0
S063	OS	1	-2	-2	17.0294	30.9	1
S063	OS	1	0	-2	15.0333	30.9	1
S063	OS	1	2	-2	13.0384	30.9	0.5
S063	OS	1	4	-2	11.0454	30.9	1
S063	OS	1	6	-2	9.05539	30.8	0
S063	OS	1	8	-2	7.07107	30.7	0.5
S063	OS	1	-2	-4	17.0294	30.9	0.5
S063	OS	1	0	-4	15.0333	30.9	0
S063	OS	1	2	-4	13.0384	31	0
S063	OS	1	4	-4	11.0454	30.9	0.5
S063	OS	1	6	-4	9.05539	30.8	1
S063	OS	1	8	-4	7.07107	30.7	1
S063	OS	1	-2	-6	17.2627	30.9	1
S063	OS	1	0	-6	15.2971	30.9	0
S063	OS	1	2	-6	13.3417	30.9	0
S063	OS	1	4	-6	11.4018	30.8	1
S063	OS	1	6	-6	9.48683	30.8	0.5
S063	OS	1	8	-6	7.61577	30.7	0.5
S063	OS	1	-2	-8	17.72	30.8	0
S063	OS	1	0	-8	15.8114	30.9	1
S063	OS	1	2	-8	13.9284	30.9	0
S063	OS	1	4	-8	12.083	30.8	1
S063	OS	1	6	-8	10.2956	30.8	0.5
S063	OS	1	8	-8	8.60233	30.7	1
S063	OS	1	10	-8	7.07107	30.5	0.5
S063	OS	1	20	-8	7.07107	29.1	1
S063	OS	1	0	-10	16.5529	30.5	1
S063	OS	1	2	-10	14.7648	30.7	0
S063	OS	1	4	-10	13.0384	30.7	1
S063	OS	1	6	-10	11.4018	30.4	0.5
S063	OS	1	8	-10	9.89949	30.5	1
S063	OS	1	10	-10	8.60233	30.3	0
S063	OS	1	12	-10	7.61577	29.9	0.5
S063	OS	1	14	-10	7.07107	29.7	1
S063	OS	1	16	-10	7.07107	29.7	1
S063	OS	1	18	-10	7.61577	29.3	1
S063	OS	1	20	-10	8.60233	29.1	0
S063	OS	1	0	-12	17.4929	30.3	1
S063	OS	1	2	-12	15.8114	30.4	1
S063	OS	1	4	-12	14.2127	30.3	0.5
S063	OS	1	6	-12	12.7279	30.2	0
S063	OS	1	8	-12	11.4018	30.2	0
S063	OS	1	10	-12	10.2956	29.9	0
S063	OS	1	12	-12	9.48683	29.8	0.5
S063	OS	1	14	-12	9.05539	29.7	1
S063	OS	1	16	-12	9.05539	29.5	1
S063	OS	1	18	-12	9.48683	29.2	0.5
S063	OS	1	2	-14	17.0294	30.2	1
S063	OS	1	4	-14	15.5563	30.1	1
S063	OS	1	6	-14	14.2127	30.1	0
S063	OS	1	8	-14	13.0384	30	0.5
S063	OS	1	10	-14	12.083	29.7	0.5
S063	OS	1	12	-14	11.4018	29.6	0.5
S063	OS	1	4	-16	17.0294	29.8	0.5
S063	OS	1	6	-16	15.8114	29.3	0.5
S063	OS	1	8	-16	14.7648	29.6	1
S063	OS	1	10	-16	13.9284	29.4	1
S063	OS	1	12	-16	13.3417	29.3	1
S063	OS	1	6	-18	17.4929	29	1
S063	OS	1	8	-18	16.5529	29	0.5
S063	OS	1	10	-18	15.8114	29.1	1
S065	OS	1	6	-2	9	29.5	1
S065	OS	1	6	-4	9.21954	29.5	0.5
S065	OS	1	8	-4	7.28011	29.4	1
S065	OS	1	6	-6	9.84886	29.5	1
S065	OS	1	8	-6	8.06226	29.4	1
S065	OS	1	10	-6	6.40312	29.2	0
S065	OS	1	6	-8	10.8167	29.4	0
S065	OS	1	8	-8	9.21954	29.4	1
S065	OS	1	10	-8	7.81025	29.2	0.5
S065	OS	1	12	-8	6.7082	28.9	0
S065	OS	1	14	-8	6.08276	28.6	0
S065	OS	1	16	-8	6.08276	28.4	1
S065	OS	1	18	-8	6.7082	27.9	0
S065	OS	1	20	-8	7.81025	27.7	1
S065	OS	1	4	-10	13.6015	29.4	0.5
S065	OS	1	6	-10	12.0416	29.1	0
S065	OS	1	8	-10	10.6301	29.2	1
S065	OS	1	10	-10	9.43398	29	0
S065	OS	1	12	-10	8.544	28.6	0
S065	OS	1	14	-10	8.06226	28.4	1
S065	OS	1	16	-10	8.06226	28.3	0
S065	OS	1	18	-10	8.544	27.9	1
S065	OS	1	20	-10	9.43398	27.7	1
S065	OS	1	2	-12	16.4012	29	1
S065	OS	1	4	-12	14.8661	29	0
S065	OS	1	6	-12	13.4536	28.9	0.5
S065	OS	1	8	-12	12.2066	28.9	0
S065	OS	1	10	-12	11.1803	28.5	0
S065	OS	1	12	-12	10.4403	28.4	1
S065	OS	1	14	-12	10.0499	28.3	0.5
S065	OS	1	16	-12	10.0499	28.2	0
S065	OS	1	18	-12	10.4403	27.9	1
S065	OS	1	20	-12	11.1803	27.8	1
S065	OS	1	0	-14	19.2094	28.9	1
S065	OS	1	2	-14	17.6918	28.9	0
S065	OS	1	4	-14	16.2788	28.8	0
S065	OS	1	6	-14	15	28.8	0.5
S065	OS	1	8	-14	13.8924	28.7	1
S065	OS	1	10	-14	13	28.4	1
S065	OS	1	12	-14	12.3693	28.3	1
S065	OS	1	14	-14	12.0416	28.1	1
S065	OS	1	16	-14	12.0416	27.9	1
S065	OS	1	18	-14	12.3693	27.9	0.5
S065	OS	1	20	-14	13	27.8	1
S065	OS	1	-2	-16	22.0227	28.4	1
S065	OS	1	0	-16	20.5183	28.1	1
S065	OS	1	2	-16	19.105	28.5	0
S065	OS	1	4	-16	17.8045	28.4	0
S065	OS	1	6	-16	16.6433	27.9	1
S065	OS	1	8	-16	15.6525	28.2	1
S065	OS	1	10	-16	14.8661	28.1	1
S065	OS	1	12	-16	14.3178	27.9	0.5
S065	OS	1	14	-16	14.0357	27.8	1
S065	OS	1	16	-16	14.0357	27.7	1
S065	OS	1	18	-16	14.3178	27.7	1
S065	OS	1	20	-16	14.8661	27.7	1
S065	OS	1	0	-18	21.9317	27.8	0
S065	OS	1	2	-18	20.6155	27.8	0
S065	OS	1	4	-18	19.4165	27.8	1
S065	OS	1	6	-18	18.3576	27.7	1
S065	OS	1	8	-18	17.4642	27.7	1
S065	OS	1	10	-18	16.7631	27.7	1
S065	OS	1	12	-18	16.2788	27.8	1
S065	OS	1	14	-18	16.0312	27.7	1
S065	OS	1	16	-18	16.0312	27.7	1
S065	OS	1	18	-18	16.2788	27.7	1
S065	OS	1	20	-18	16.7631	27.7	1
S065	OS	1	4	-20	21.095	27.4	1
S065	OS	1	6	-20	20.1246	27.5	1
S065	OS	1	8	-20	19.3132	27.3	1
S065	OS	1	10	-20	18.6815	27.2	1
S065	OS	1	12	-20	18.2483	27.4	1
S065	OS	1	14	-20	18.0278	27.7	1
S065	OS	1	16	-20	18.0278	27.7	1
S065	OS	1	18	-20	18.2483	27.7	1
S065	OS	1	20	-20	18.6815	27.7	1
S065	OS	1	6	-22	21.9317	27.4	1
S065	OS	1	8	-22	21.1896	27.2	1
S065	OS	1	10	-22	20.6155	26.8	1
S065	OS	1	12	-22	20.2237	26.8	1
S065	OS	1	14	-22	20.025	26.8	1
S065	OS	1	16	-22	20.025	27.7	1
S065	OS	1	18	-22	20.2237	27.7	1
S065	OS	1	20	-22	20.6155	27.7	1
S065	OS	1	14	-24	22.0227	26.8	1
S065	OS	1	16	-24	22.0227	26.8	1
S066	OD	1	4	12	17.9025	26.8	1
S066	OD	1	6	12	16.8077	26.8	0
S066	OD	1	8	12	15.8902	26.7	0.5
S066	OD	1	10	12	15.1822	26.4	0.5
S066	OD	1	2	10	17.6777	27.3	0
S066	OD	1	4	10	16.3248	27.2	1
S066	OD	1	6	10	15.1162	27	0.5
S066	OD	1	8	10	14.089	27.1	0
S066	OD	1	10	10	13.2853	26.9	0.5
S066	OD	1	12	10	12.7475	26.6	1
S066	OD	1	0	8	17.9025	28.1	0
S066	OD	1	2	8	16.3248	27.8	0
S066	OD	1	4	8	14.8492	27.7	0
S066	OD	1	6	8	13.5093	28	0
S066	OD	1	8	8	12.3491	27.5	0
S066	OD	1	10	8	11.4237	27.4	1
S066	OD	1	12	8	10.7935	27.2	1
S066	OD	1	14	8	10.5119	26.6	1
S066	OD	1	0	6	16.8077	28.3	0
S066	OD	1	2	6	15.1162	28.3	0
S066	OD	1	4	6	13.5093	28.2	1
S066	OD	1	6	6	12.0208	28.2	0.5
S066	OD	1	8	6	10.7005	28.1	0
S066	OD	1	10	6	9.61769	27.8	0
S066	OD	1	12	6	8.86002	27.4	0
S066	OD	1	14	6	8.51469	27.2	1
S066	OD	1	16	6	8.63134	26.7	1
S066	OD	1	-2	4	17.7341	28.5	0
S066	OD	1	0	4	15.8902	28.5	0
S066	OD	1	2	4	14.089	28.6	0.5
S066	OD	1	4	4	12.3491	28.5	0.5
S066	OD	1	6	4	10.7005	28.3	1
S066	OD	1	8	4	9.19239	28.4	0
S066	OD	1	10	4	7.90569	28.2	1
S066	OD	1	12	4	6.96419	28	0
S066	OD	1	14	4	6.5192	27.5	0.5
S066	OD	1	16	4	6.67083	27	1
S066	OD	1	18	4	7.38241	26.7	1
S066	OD	1	-2	2	17.1026	28.8	0
S066	OD	1	0	2	15.1822	29	0.5
S066	OD	1	2	2	13.2853	28.8	0.5
S066	OD	1	4	2	11.4237	28.8	0.5
S066	OD	1	6	2	9.61769	28.9	1
S066	OD	1	8	2	7.90569	28.6	0
S066	OD	1	10	2	6.36396	28.6	0
S066	OD	1	-2	-2	16.5076	29.1	1
S066	OD	1	0	-2	14.5086	29.1	1
S066	OD	1	2	-2	12.51	29.2	1
S066	OD	1	4	-2	10.5119	29.1	1
S066	OD	1	6	-2	8.51469	29	1
S066	OD	1	8	-2	6.5192	29	1
S066	OD	1	-2	-4	16.568	29.2	1
S066	OD	1	0	-4	14.5774	29.2	0.5
S066	OD	1	2	-4	12.5897	29.2	1
S066	OD	1	4	-4	10.6066	29.2	0
S066	OD	1	6	-4	8.63134	29.1	0.5
S066	OD	1	8	-4	6.67083	29	0.5
S066	OD	1	-2	-6	16.8671	29.1	0
S066	OD	1	0	-6	14.9164	29.1	0.5
S066	OD	1	2	-6	12.9808	29.2	0
S066	OD	1	4	-6	11.068	29.1	1
S066	OD	1	6	-6	9.19239	29	1
S066	OD	1	8	-6	7.38241	29	0
S066	OD	1	-2	-8	17.3925	29.1	1
S066	OD	1	0	-8	15.5081	29.1	1
S066	OD	1	2	-8	13.6565	29.1	0
S066	OD	1	4	-8	11.8533	29.1	1
S066	OD	1	6	-8	10.1242	29	0
S066	OD	1	8	-8	8.51469	28.9	1
S066	OD	1	10	-8	7.10634	28.7	0.5
S066	OD	1	12	-8	6.04152	28.5	1
S066	OD	1	18	-8	6.5192	27.5	0.5
S066	OD	1	20	-8	7.77817	27.3	1
S066	OD	1	0	-10	16.3248	28.7	0
S066	OD	1	2	-10	14.5774	28.9	0
S066	OD	1	4	-10	12.9035	28.9	1
S066	OD	1	6	-10	11.3358	28.6	1
S066	OD	1	8	-10	9.92472	28.7	0
S066	OD	1	10	-10	8.74643	28.6	1
S066	OD	1	12	-10	7.90569	28.1	1
S066	OD	1	14	-10	7.51665	28	0
S066	OD	1	16	-10	7.64853	27.9	1
S066	OD	1	18	-10	8.27647	27.5	1
S066	OD	1	20	-10	9.30054	27.3	1
S066	OD	1	0	-12	17.3349	28.6	0
S066	OD	1	2	-12	15.7003	28.6	0
S066	OD	1	4	-12	14.1598	28.5	0.5
S066	OD	1	6	-12	12.7475	28.5	0
S066	OD	1	8	-12	11.5109	28.4	1
S066	OD	1	12	-12	9.82344	28	1
S066	OD	1	14	-12	9.51315	27.9	0
S066	OD	1	16	-12	9.61769	27.7	1
S067	OS	1	18	4	6.57647	27.7	1
S067	OS	1	8	-4	9.12414	30	1
S067	OS	1	10	-4	7.15891	30	1
S067	OS	1	8	-6	9.6566	30	1
S067	OS	1	10	-6	7.82624	29.8	1
S067	OS	1	12	-6	6.10328	29.7	1
S067	OS	1	10	-8	8.90225	29.8	1
S067	OS	1	12	-8	7.43303	29.5	1
S067	OS	1	14	-8	6.26498	29.2	1
S067	OS	1	20	-8	6.26498	28.3	1
S067	OS	1	12	-10	9.01388	29.2	0
S067	OS	1	14	-10	8.07775	29	1
S067	OS	1	16	-10	7.56637	28.9	0.5
S067	OS	1	18	-10	7.56637	28.5	1
S067	OS	1	20	-10	8.07775	28.3	0
S067	OS	1	14	-12	9.96243	28.9	1
S067	OS	1	16	-12	9.55249	28.8	1
S067	OS	1	18	-12	9.55249	28.5	1
S067	OS	1	20	-12	9.96243	28.4	1
S068	OS	1	14	8	9.61769	24.2	1
S068	OS	1	16	8	9.51315	24.1	1
S068	OS	1	18	8	9.82344	23.8	1
S068	OS	1	10	6	9.30054	25.3	1
S068	OS	1	12	6	8.27647	25	1
S068	OS	1	14	6	7.64853	24.8	1
S068	OS	1	16	6	7.51665	24.3	1
S068	OS	1	18	6	7.90569	23.9	1
S068	OS	1	20	6	8.74643	24.1	1
S068	OS	1	12	4	6.5192	25.6	1
S068	OS	1	20	-6	6.36396	24.9	1
S068	OS	1	18	-8	6.96419	25.1	1
S068	OS	1	20	-8	7.90569	24.9	1
S068	OS	1	20	-10	9.61769	24.9	1
S069	OD	1	10	12	15.2315	25.7	1
S069	OD	1	12	12	14.5602	25.6	0
S069	OD	1	14	12	14.1421	25.5	0
S069	OD	1	4	10	16.9706	26.5	1
S069	OD	1	6	10	15.6205	26.3	1
S069	OD	1	8	10	14.4222	26.4	1
S069	OD	1	10	10	13.4164	26.2	1
S069	OD	1	12	10	12.6491	25.9	1
S069	OD	1	14	10	12.1655	25.9	1
S069	OD	1	16	10	12	25.8	1
S069	OD	1	18	10	12.1655	25.5	1
S069	OD	1	2	8	17.2047	27.1	1
S069	OD	1	4	8	15.6205	27	1
S069	OD	1	6	8	14.1421	27.3	1
S069	OD	1	8	8	12.8062	26.8	0
S069	OD	1	10	8	11.6619	26.7	1
S069	OD	1	12	8	10.7703	26.5	0.5
S069	OD	1	14	8	10.198	25.9	1
S069	OD	1	16	8	10	25.8	1
S069	OD	1	18	8	10.198	25.6	1
S069	OD	1	20	8	10.7703	25.4	0.5
S069	OD	1	0	6	17.8885	27.6	1
S069	OD	1	2	6	16.1245	27.6	1
S069	OD	1	4	6	14.4222	27.5	1
S069	OD	1	6	6	12.8062	27.5	1
S069	OD	1	8	6	11.3137	27.4	0.5
S069	OD	1	10	6	10	27.1	0.5
S069	OD	1	12	6	8.94427	26.7	0
S069	OD	1	14	6	8.24621	26.5	0.5
S069	OD	1	16	6	8	26	0.5
S069	OD	1	18	6	8.24621	25.6	0
S069	OD	1	20	6	8.94427	25.9	1
S069	OD	1	0	4	17.088	27.8	1
S069	OD	1	2	4	15.2315	27.9	1
S069	OD	1	4	4	13.4164	27.8	0.5
S069	OD	1	6	4	11.6619	27.6	1
S069	OD	1	8	4	10	27.7	1
S069	OD	1	10	4	8.48528	27.5	0.5
S069	OD	1	12	4	7.2111	27.3	0
S069	OD	1	14	4	6.32456	26.8	0
S069	OD	1	16	4	6	26.3	0.5
S069	OD	1	18	4	6.32456	26	1
S069	OD	1	20	4	7.2111	26.1	0.5
S069	OD	1	0	2	16.4924	28.3	1
S069	OD	1	2	2	14.5602	28.1	1
S069	OD	1	4	2	12.6491	28.1	0
S069	OD	1	6	2	10.7703	28.2	1
S069	OD	1	8	2	8.94427	27.9	0
S069	OD	1	10	2	7.2111	27.9	0.5
S069	OD	1	6	-2	10	28.3	1
S069	OD	1	8	-2	8	28.3	1
S069	OD	1	10	-2	6	28.2	1
S069	OD	1	4	-4	12.1655	28.5	1
S069	OD	1	6	-4	10.198	28.4	0.5
S069	OD	1	8	-4	8.24621	28.3	0
S069	OD	1	10	-4	6.32456	28.3	1
S069	OD	1	2	-6	14.5602	28.5	1
S069	OD	1	4	-6	12.6491	28.4	1
S069	OD	1	6	-6	10.7703	28.3	0.5
S069	OD	1	8	-6	8.94427	28.3	0.5
S069	OD	1	10	-6	7.2111	28.1	1
S069	OD	1	2	-8	15.2315	28.4	1
S069	OD	1	4	-8	13.4164	28.4	1
S069	OD	1	6	-8	11.6619	28.3	0.5
S069	OD	1	8	-8	10	28.2	0
S069	OD	1	10	-8	8.48528	28	1
S069	OD	1	12	-8	7.2111	27.8	0
S069	OD	1	14	-8	6.32456	27.5	1
S069	OD	1	16	-8	6	27.2	1
S069	OD	1	18	-8	6.32456	26.8	0.5
S069	OD	1	20	-8	7.2111	26.6	1
S069	OD	1	0	-10	17.8885	28	0.5
S069	OD	1	2	-10	16.1245	28.2	1
S069	OD	1	4	-10	14.4222	28.2	0
S069	OD	1	6	-10	12.8062	27.9	0
S069	OD	1	8	-10	11.3137	28	1
S069	OD	1	10	-10	10	27.9	1
S069	OD	1	12	-10	8.94427	27.4	1
S069	OD	1	14	-10	8.24621	27.3	0
S069	OD	1	16	-10	8	27.2	1
S069	OD	1	18	-10	8.24621	26.8	1
S069	OD	1	20	-10	8.94427	26.6	1
S069	OD	1	2	-12	17.2047	27.9	0
S069	OD	1	4	-12	15.6205	27.8	1
S069	OD	1	6	-12	14.1421	27.8	1
S069	OD	1	8	-12	12.8062	27.7	0
S069	OD	1	10	-12	11.6619	27.4	1
S069	OD	1	12	-12	10.7703	27.3	1
S069	OD	1	16	-12	10	27	1
S069	OD	1	4	-14	16.9706	27.6	0.5
S069	OD	1	6	-14	15.6205	27.7	0
S069	OD	1	8	-14	14.4222	27.5	0
S069	OD	1	10	-14	13.4164	27.3	0
S069	OD	1	12	-14	12.6491	27.2	0.5
S069	OD	1	6	-16	17.2047	26.8	1
S069	OD	1	8	-16	16.1245	27.1	0.5
S069	OD	1	10	-16	15.2315	26.9	1
S069	OD	1	12	-16	14.5602	26.8	1
S069	OD	1	8	-18	17.8885	26.5	1
S069	OD	1	10	-18	17.088	26.6	1
S069	OD	1	12	-18	16.4924	26.7	1
S069	OD	1	14	-18	16.1245	26.6	0
S069	OD	1	16	-20	18	26.5	0.5
S070	OD	1	6	-4	7.64853	29	0
S070	OD	1	-4	-6	17.8466	28.9	0.5
S070	OD	1	4	-6	10.1242	29	1
S070	OD	1	6	-6	8.27647	29	1
S070	OD	1	8	-6	6.5192	28.9	1
S070	OD	1	-2	-8	16.4469	29	0.5
S070	OD	1	0	-8	14.5774	29.1	0
S070	OD	1	2	-8	12.7475	29.1	1
S070	OD	1	4	-8	10.9772	29	0
S070	OD	1	6	-8	9.30054	29	0.5
S070	OD	1	8	-8	7.77817	28.9	1
S070	OD	1	10	-8	6.5192	28.7	0.5
S070	OD	1	16	-8	6.04152	27.9	0
S070	OD	1	-2	-10	17.2192	28.8	1
S070	OD	1	0	-10	15.4434	28.7	0.5
S070	OD	1	2	-10	13.7295	28.9	0.5
S070	OD	1	4	-10	12.1037	28.9	1
S070	OD	1	6	-10	10.6066	28.6	0.5
S070	OD	1	8	-10	9.30054	28.7	0
S070	OD	1	10	-10	8.27647	28.5	0
S070	OD	1	12	-10	7.64853	28.1	0.5
S070	OD	1	14	-10	7.51665	27.9	1
S070	OD	1	0	-12	16.5076	28.5	1
S070	OD	1	2	-12	14.9164	28.6	1
S070	OD	1	4	-12	13.435	28.5	0.5
S070	OD	1	6	-12	12.1037	28.4	1
S070	OD	1	8	-12	10.9772	28.4	1
S070	OD	1	10	-12	10.1242	28.1	1
S070	OD	1	12	-12	9.61769	28	0.5
S070	OD	1	14	-12	9.51315	27.9	1
S070	OD	1	0	-14	17.7341	28.4	1
S070	OD	1	2	-14	16.2635	28.4	1
S070	OD	1	4	-14	14.9164	28.3	1
S070	OD	1	6	-14	13.7295	28.3	0
S070	OD	1	8	-14	12.7475	28.2	0.5
S070	OD	1	10	-14	12.0208	27.9	1
S070	OD	1	12	-14	11.5974	27.8	1
S070	OD	1	14	-14	11.5109	27.6	1
S070	OD	1	2	-16	17.7341	28	1
S070	OD	1	4	-16	16.5076	28	1
S070	OD	1	6	-16	15.4434	27.5	1
S070	OD	1	8	-16	14.5774	27.8	1
S070	OD	1	10	-16	13.9463	27.6	1
S070	OD	1	12	-16	13.5831	27.5	1
S070	OD	1	14	-16	13.5093	27.3	1
S070	OD	1	6	-18	17.2192	27.2	1
S070	OD	1	8	-18	16.4469	27.2	1
S070	OD	1	10	-18	15.8902	27.3	1
S071	OS	1	10	14	17.8676	25.7	1
S071	OS	1	12	14	17.3566	26.1	0
S071	OS	1	14	14	17.066	25.8	0
S071	OS	1	6	12	17.7553	26.8	0
S071	OS	1	8	12	16.7705	26.8	0
S071	OS	1	10	12	15.9765	26.5	0
S071	OS	1	12	12	15.4029	26.4	0
S071	OS	1	14	12	15.0748	26.3	0
S071	OS	1	16	12	15.0083	26	0.5
S071	OS	1	18	12	15.2069	26	1
S071	OS	1	4	10	17.3566	27.3	1
S071	OS	1	6	10	16.1012	27.1	0
S071	OS	1	8	10	15.0083	27.2	0
S071	OS	1	10	10	14.1156	26.9	1
S071	OS	1	12	10	13.4629	26.6	0
S071	OS	1	14	10	13.0863	26.6	0
S071	OS	1	16	10	13.0096	26.5	0.5
S071	OS	1	18	10	13.2382	26.3	0.5
S071	OS	1	20	10	13.7568	26.1	1
S071	OS	1	2	8	17.4141	27.8	1
S071	OS	1	4	8	15.9138	27.8	1
S071	OS	1	6	8	14.5344	28.1	1
S071	OS	1	8	8	13.3135	27.6	0.5
S071	OS	1	10	8	12.2984	27.4	0
S071	OS	1	12	8	11.5434	27.3	0.5
S071	OS	1	14	8	11.1018	26.7	0
S071	OS	1	16	8	11.0114	26.6	0
S071	OS	1	18	8	11.2805	26.3	0
S071	OS	1	20	8	11.8849	26.2	0
S071	OS	1	2	6	16.225	28.4	0.5
S071	OS	1	4	6	14.6031	28.3	1
S071	OS	1	6	6	13.0863	28.2	0.5
S071	OS	1	8	6	11.7154	28.2	0
S071	OS	1	10	6	10.5475	27.8	0
S071	OS	1	12	6	9.6566	27.5	0
S071	OS	1	14	6	9.12414	27.3	0
S071	OS	1	16	6	9.01388	26.8	0.5
S071	OS	1	18	6	9.34077	26.4	1
S071	OS	1	20	6	10.0623	26.6	0.5
S071	OS	1	0	4	17.0074	28.5	0.5
S071	OS	1	2	4	15.2069	28.6	1
S071	OS	1	4	4	13.4629	28.6	0
S071	OS	1	6	4	11.8004	28.4	1
S071	OS	1	8	4	10.2591	28.4	1
S071	OS	1	10	4	8.90225	28.3	0
S071	OS	1	12	4	7.82624	28.1	0
S071	OS	1	14	4	7.15891	27.6	0
S071	OS	1	16	4	7.01783	27.1	1
S071	OS	1	18	4	7.43303	26.8	0.5
S071	OS	1	20	4	8.32166	26.8	0.5
S071	OS	1	4	2	12.5399	28.8	1
S071	OS	1	6	2	10.7355	28.9	1
S071	OS	1	8	2	9.01388	28.6	1
S071	OS	1	10	2	7.43303	28.6	1
S071	OS	1	12	2	6.10328	28.2	0
S071	OS	1	-2	-2	17.5285	29.2	0.5
S071	OS	1	0	-2	15.5322	29.2	1
S071	OS	1	2	-2	13.537	29.2	1
S071	OS	1	4	-2	11.5434	29.2	1
S071	OS	1	6	-2	9.55249	29.1	1
S071	OS	1	8	-2	7.56637	29	1
S071	OS	1	-2	-4	17.5285	29.2	0.5
S071	OS	1	0	-4	15.5322	29.2	1
S071	OS	1	2	-4	13.537	29.3	1
S071	OS	1	4	-4	11.5434	29.2	1
S071	OS	1	6	-4	9.55249	29.1	1
S071	OS	1	8	-4	7.56637	29	1
S071	OS	1	-2	-6	17.7553	29.2	1
S071	OS	1	0	-6	15.7877	29.2	1
S071	OS	1	2	-6	13.8293	29.2	1
S071	OS	1	4	-6	11.8849	29.1	1
S071	OS	1	6	-6	9.96243	29.1	0.5
S071	OS	1	8	-6	8.07775	29	1
S071	OS	1	10	-6	6.26498	28.9	0
S071	OS	1	0	-8	16.2865	29.2	1
S071	OS	1	2	-8	14.3962	29.2	1
S071	OS	1	4	-8	12.5399	29.1	1
S071	OS	1	6	-8	10.7355	29.1	1
S071	OS	1	8	-8	9.01388	29	0
S071	OS	1	10	-8	7.43303	28.8	1
S071	OS	1	12	-8	6.10328	28.5	0.5
S071	OS	1	0	-10	17.0074	28.8	0.5
S071	OS	1	2	-10	15.2069	29	1
S071	OS	1	4	-10	13.4629	29	1
S071	OS	1	6	-10	11.8004	28.7	1
S071	OS	1	8	-10	10.2591	28.8	1
S071	OS	1	10	-10	8.90225	28.6	0
S071	OS	1	12	-10	7.82624	28.2	1
S071	OS	1	14	-10	7.15891	28	0
S071	OS	1	16	-10	7.01783	28	1
S071	OS	1	0	-12	17.9234	28.6	0
S071	OS	1	2	-12	16.225	28.7	0
S071	OS	1	4	-12	14.6031	28.6	0
S071	OS	1	6	-12	13.0863	28.5	1
S071	OS	1	8	-12	11.7154	28.5	1
S071	OS	1	10	-12	10.5475	28.2	1
S071	OS	1	12	-12	9.6566	28.1	0
S071	OS	1	14	-12	9.12414	28	0.5
S071	OS	1	2	-14	17.4141	28.5	1
S071	OS	1	4	-14	15.9138	28.4	0
S071	OS	1	6	-14	14.5344	28.4	1
S071	OS	1	8	-14	13.3135	28.3	0.5
S071	OS	1	10	-14	12.2984	28	0
S071	OS	1	12	-14	11.5434	27.9	0
S071	OS	1	4	-16	17.3566	28.1	0
S071	OS	1	6	-16	16.1012	27.6	0
S071	OS	1	8	-16	15.0083	27.9	1
S071	OS	1	10	-16	14.1156	27.7	1
S072	OD	1	10	8	10.0623	26.9	1
S072	OD	1	12	8	9.34077	26.8	1
S072	OD	1	8	6	9.55249	27.7	1
S072	OD	1	10	6	8.32166	27.4	1
S072	OD	1	12	6	7.43303	27	1
S072	OD	1	14	6	7.01783	26.8	1
S072	OD	1	6	4	9.86154	27.9	1
S072	OD	1	8	4	8.20061	27.9	1
S072	OD	1	10	4	6.72681	27.8	0
S072	OD	1	6	2	9.01388	28.4	1
S072	OD	1	8	2	7.15891	28.1	1
S072	OD	1	6	-2	8.55862	28.6	1
S072	OD	1	8	-2	6.57647	28.5	1
S072	OD	1	6	-4	9.01388	28.6	0
S072	OD	1	8	-4	7.15891	28.5	1
S072	OD	1	6	-6	9.86154	28.6	1
S072	OD	1	8	-8	9.55249	28.5	1
S072	OD	1	10	-8	8.32166	28.3	1
S072	OD	1	12	-8	7.43303	28.1	1
S073	OD	1	12	8	9.48683	28.8	1
S073	OD	1	14	8	9.05539	28.2	0.5
S073	OD	1	16	8	9.05539	28.1	0.5
S073	OD	1	8	6	9.89949	29.7	0
S073	OD	1	10	6	8.60233	29.3	1
S073	OD	1	12	6	7.61577	29	1
S073	OD	1	14	6	7.07107	28.8	1
S073	OD	1	16	6	7.07107	28.3	1
S073	OD	1	8	4	8.60233	29.9	1
S073	OD	1	10	4	7.07107	29.8	1
S073	OD	1	8	2	7.61577	30.1	0
S073	OD	1	8	-6	8.60233	30.5	1
S073	OD	1	10	-6	7.07107	30.4	1
S073	OD	1	8	-8	9.89949	30.5	1
S073	OD	1	10	-8	8.60233	30.3	1
S073	OD	1	12	-8	7.61577	30	1
S073	OD	1	14	-8	7.07107	29.8	1
S073	OD	1	16	-8	7.07107	29.5	0
S073	OD	1	18	-8	7.61577	29.1	1
S073	OD	1	12	-10	9.48683	29.7	0.5
S073	OD	1	14	-10	9.05539	29.5	1
S073	OD	1	16	-10	9.05539	29.5	1
S073	OD	1	18	-10	9.48683	29.1	1
S074	OS	1	6	14	17.9234	24.7	0
S074	OS	1	8	14	17.0074	24	1
S074	OS	1	10	14	16.2865	23.9	0.5
S074	OS	1	12	14	15.7877	24.3	1
S074	OS	1	14	14	15.5322	24	1
S074	OS	1	4	12	17.4141	25	0.5
S074	OS	1	6	12	16.225	25	0.5
S074	OS	1	8	12	15.2069	24.9	1
S074	OS	1	10	12	14.3962	24.6	1
S074	OS	1	12	12	13.8293	24.5	1
S074	OS	1	14	12	13.537	24.4	1
S074	OS	1	16	12	13.537	24.1	1
S074	OS	1	2	10	17.3566	25.5	0.5
S074	OS	1	4	10	15.9138	25.4	1
S074	OS	1	6	10	14.6031	25.2	0
S074	OS	1	8	10	13.4629	25.3	0
S074	OS	1	10	10	12.5399	25.1	1
S074	OS	1	12	10	11.8849	24.8	0.5
S074	OS	1	14	10	11.5434	24.8	0.5
S074	OS	1	16	10	11.5434	24.7	1
S074	OS	1	0	8	17.7553	26.3	1
S074	OS	1	2	8	16.1012	26	0.5
S074	OS	1	4	8	14.5344	25.9	1
S074	OS	1	6	8	13.0863	26.2	1
S074	OS	1	8	8	11.8004	25.7	1
S074	OS	1	10	8	10.7355	25.6	0.5
S074	OS	1	12	8	9.96243	25.4	1
S074	OS	1	14	8	9.55249	24.8	1
S074	OS	1	16	8	9.55249	24.7	1
S074	OS	1	18	8	9.96243	24.5	1
S074	OS	1	20	8	10.7355	24.3	1
S074	OS	1	0	6	16.7705	26.5	1
S074	OS	1	2	6	15.0083	26.5	1
S074	OS	1	4	6	13.3135	26.4	1
S074	OS	1	6	6	11.7154	26.4	1
S074	OS	1	8	6	10.2591	26.3	1
S074	OS	1	10	6	9.01388	26	1
S074	OS	1	12	6	8.07775	25.6	0
S074	OS	1	14	6	7.56637	25.4	0
S074	OS	1	16	6	7.56637	24.9	0
S074	OS	1	18	6	8.07775	24.5	1
S074	OS	1	20	6	9.01388	24.8	0.5
S074	OS	1	4	4	12.2984	26.7	1
S074	OS	1	6	4	10.5475	26.5	1
S074	OS	1	8	4	8.90225	26.6	1
S074	OS	1	10	4	7.43303	26.4	0.5
S074	OS	1	12	4	6.26498	26.2	1
S074	OS	1	18	4	6.26498	24.9	1
S074	OS	1	20	4	7.43303	25	1
S074	OS	1	4	2	11.5434	27	1
S074	OS	1	6	2	9.6566	27.1	1
S074	OS	1	8	2	7.82624	26.8	1
S074	OS	1	10	2	6.10328	26.8	1
S074	OS	1	20	2	6.10328	25	1
S074	OS	1	4	-2	11.0114	27.3	1
S074	OS	1	6	-2	9.01388	27.2	1
S074	OS	1	8	-2	7.01783	27.2	1
S074	OS	1	-2	-4	17.1828	27.4	1
S074	OS	1	0	-4	15.2069	27.4	1
S074	OS	1	2	-4	13.2382	27.4	1
S074	OS	1	4	-4	11.2805	27.4	1
S074	OS	1	6	-4	9.34077	27.3	0.5
S074	OS	1	8	-4	7.43303	27.2	0
S074	OS	1	-2	-6	17.5855	27.3	1
S074	OS	1	0	-6	15.6605	27.3	1
S074	OS	1	2	-6	13.7568	27.4	0.5
S074	OS	1	4	-6	11.8849	27.3	1
S074	OS	1	6	-6	10.0623	27.2	0
S074	OS	1	8	-6	8.32166	27.2	0.5
S074	OS	1	10	-6	6.72681	27	1
S074	OS	1	0	-8	16.3478	27.3	1
S074	OS	1	2	-8	14.5344	27.3	1
S074	OS	1	4	-8	12.7769	27.3	1
S074	OS	1	6	-8	11.1018	27.2	1
S074	OS	1	8	-8	9.55249	27.1	1
S074	OS	1	10	-8	8.20061	26.9	0
S074	OS	1	12	-8	7.15891	26.7	0
S074	OS	1	14	-8	6.57647	26.4	1
S074	OS	1	16	-8	6.57647	26.1	0.5
S074	OS	1	18	-8	7.15891	25.7	1
S074	OS	1	0	-10	17.2409	26.9	0.5
S074	OS	1	2	-10	15.5322	27.1	1
S074	OS	1	4	-10	13.9014	27.1	1
S074	OS	1	6	-10	12.3794	26.8	1
S074	OS	1	8	-10	11.0114	26.9	1
S074	OS	1	10	-10	9.86154	26.8	0
S074	OS	1	12	-10	9.01388	26.3	1
S074	OS	1	14	-10	8.55862	26.2	0.5
S074	OS	1	16	-10	8.55862	26.1	1
S074	OS	1	18	-10	9.01388	25.7	1
S074	OS	1	2	-12	16.7108	26.8	1
S074	OS	1	4	-12	15.2069	26.7	1
S074	OS	1	6	-12	13.8293	26.7	1
S074	OS	1	8	-12	12.6194	26.6	0.5
S074	OS	1	10	-12	11.6297	26.3	0.5
S074	OS	1	12	-12	10.9202	26.2	1
S074	OS	1	14	-12	10.5475	26.1	1
S074	OS	1	16	-12	10.5475	25.9	1
S074	OS	1	2	-14	18.0347	26.6	0.5
S074	OS	1	4	-14	16.6508	26.5	1
S074	OS	1	6	-14	15.4029	26.6	1
S074	OS	1	8	-14	14.3265	26.4	1
S074	OS	1	10	-14	13.4629	26.2	0
S074	OS	1	12	-14	12.855	26.1	1
S074	OS	1	14	-14	12.5399	25.9	1
S074	OS	1	6	-16	17.066	25.7	1
S074	OS	1	8	-16	16.1012	26	1
S074	OS	1	10	-16	15.3379	25.8	1
S074	OS	1	12	-16	14.8071	25.7	1
S074	OS	1	14	-16	14.5344	25.5	0.5
S074	OS	1	8	-18	17.9234	25.4	1
S074	OS	1	10	-18	17.2409	25.5	1
S074	OS	1	12	-18	16.7705	25.6	1
S074	OS	1	14	-18	16.5303	25.5	1
S075	OD	1	8	8	9.86154	29.1	1
S075	OD	1	10	8	9.01388	28.9	0.5
S075	OD	1	6	6	9.55249	29.7	0.5
S075	OD	1	8	6	8.20061	29.7	1
S075	OD	1	10	6	7.15891	29.3	0.5
S075	OD	1	4	4	10.0623	30.1	1
S075	OD	1	6	4	8.32166	29.9	0.5
S075	OD	1	8	4	6.72681	29.9	1
S075	OD	1	4	2	9.34077	30.3	1
S075	OD	1	6	2	7.43303	30.4	1
S075	OD	1	20	-2	7.15891	28.8	1
S075	OD	1	6	-4	7.82624	30.6	0
S075	OD	1	8	-4	6.10328	30.5	0
S075	OD	1	18	-4	6.10328	28.9	1
S075	OD	1	20	-4	7.82624	28.8	1
S075	OD	1	6	-6	8.90225	30.6	1
S075	OD	1	8	-6	7.43303	30.5	1
S075	OD	1	10	-6	6.26498	30.3	1
S075	OD	1	16	-6	6.26498	29.4	1
S075	OD	1	18	-6	7.43303	28.9	0
S075	OD	1	20	-6	8.90225	28.8	1
S075	OD	1	6	-8	10.2591	30.5	1
S075	OD	1	8	-8	9.01388	30.5	0
S075	OD	1	10	-8	8.07775	30.3	0
S075	OD	1	12	-8	7.56637	30	1
S075	OD	1	14	-8	7.56637	29.7	1
S075	OD	1	16	-8	8.07775	29.4	0
S075	OD	1	18	-8	9.01388	29	1
S075	OD	1	20	-8	10.2591	28.8	1
S075	OD	1	4	-10	13.0863	30.4	1
S075	OD	1	6	-10	11.8004	30.1	1
S075	OD	1	8	-10	10.7355	30.2	0
S075	OD	1	10	-10	9.96243	30.1	0
S075	OD	1	12	-10	9.55249	29.6	1
S075	OD	1	14	-10	9.55249	29.5	1
S075	OD	1	16	-10	9.96243	29.4	0
S075	OD	1	18	-10	10.7355	29	0
S075	OD	1	20	-10	11.8004	28.8	0
S075	OD	1	6	-12	13.4629	30	0
S075	OD	1	8	-12	12.5399	30	1
S075	OD	1	10	-12	11.8849	29.6	0.5
S075	OD	1	12	-12	11.5434	29.5	0
S075	OD	1	14	-12	11.5434	29.4	0.5
S075	OD	1	16	-12	11.8849	29.2	0.5
S075	OD	1	18	-12	12.5399	28.9	0
S075	OD	1	20	-12	13.4629	28.9	1
S075	OD	1	6	-14	15.2069	29.9	0
S075	OD	1	8	-14	14.3962	29.7	0
S075	OD	1	10	-14	13.8293	29.5	0
S075	OD	1	12	-14	13.537	29.4	1
S075	OD	1	14	-14	13.537	29.1	0
S075	OD	1	16	-14	13.8293	28.9	1
S075	OD	1	18	-14	14.3962	29	1
S075	OD	1	20	-14	15.2069	28.9	0
S075	OD	1	8	-16	16.2865	29.3	1
S075	OD	1	10	-16	15.7877	29.2	0
S075	OD	1	12	-16	15.5322	29	1
S075	OD	1	14	-16	15.5322	28.8	1
S075	OD	1	16	-16	15.7877	28.7	1
S075	OD	1	18	-16	16.2865	28.7	0.5
S075	OD	1	20	-16	17.0074	28.7	0
S075	OD	1	10	-18	17.7553	28.8	1
S075	OD	1	12	-18	17.5285	28.9	0
S075	OD	1	14	-18	17.5285	28.8	1
S075	OD	1	16	-18	17.7553	28.7	0
S076	OD	1	6	16	17.86	26.1	1
S076	OD	1	8	16	17.14	26.3	1
S076	OD	1	10	16	16.6307	26.4	1
S076	OD	1	12	16	16.3518	26.4	1
S076	OD	1	14	16	16.315	26.3	1
S076	OD	1	4	14	17.0581	27.1	0.5
S076	OD	1	6	14	16.0555	27.6	1
S076	OD	1	8	14	15.2506	26.9	1
S076	OD	1	10	14	14.6758	26.7	1
S076	OD	1	12	14	14.359	27.1	1
S076	OD	1	14	14	14.3171	26.8	0.5
S076	OD	1	2	12	16.7027	28	1
S076	OD	1	4	12	15.4201	27.9	0
S076	OD	1	6	12	14.3031	27.9	1
S076	OD	1	8	12	13.3933	27.8	1
S076	OD	1	10	12	12.735	27.5	1
S076	OD	1	12	12	12.3685	27.4	0.5
S076	OD	1	14	12	12.3199	27.3	1
S076	OD	1	2	10	15.2899	28.4	1
S076	OD	1	4	10	13.8773	28.3	1
S076	OD	1	6	10	12.6246	28.1	1
S076	OD	1	8	10	11.5836	28.2	0
S076	OD	1	10	10	10.8157	27.9	1
S076	OD	1	12	10	10.3817	27.6	1
S076	OD	1	4	8	12.4652	28.8	1
S076	OD	1	6	8	11.0535	29.1	1
S076	OD	1	8	8	9.84784	28.6	0
S076	OD	1	10	8	8.93197	28.4	1
S076	OD	1	12	8	8.40119	28.3	1
S076	OD	1	4	6	11.233	29.3	1
S076	OD	1	6	6	9.64261	29.3	1
S076	OD	1	8	6	8.23286	29.2	1
S076	OD	1	10	6	7.11196	28.9	0
S076	OD	1	12	6	6.43273	28.5	1
S076	OD	1	14	6	6.33877	28.2	1
S076	OD	1	4	4	10.246	29.6	0.5
S076	OD	1	6	4	8.47231	29.4	1
S076	OD	1	8	4	6.82495	29.5	0
S076	OD	1	4	2	9.58019	29.9	1
S076	OD	1	6	2	7.65376	30	1
S076	OD	1	4	-2	9.4541	30.2	1
S076	OD	1	6	-2	7.49533	30.1	1
S076	OD	1	4	-4	10.009	30.3	1
S076	OD	1	6	-4	8.18413	30.2	0.5
S076	OD	1	8	-4	6.46375	30.1	0
S076	OD	1	2	-6	12.6562	30.3	1
S076	OD	1	4	-6	10.9078	30.2	1
S076	OD	1	6	-6	9.26175	30.1	1
S076	OD	1	8	-6	7.78332	30.1	0
S076	OD	1	10	-6	6.58635	29.9	0
S076	OD	1	20	-6	8.79659	28.3	1
S076	OD	1	2	-8	13.6741	30.2	1
S076	OD	1	4	-8	12.0739	30.1	0
S076	OD	1	6	-8	10.6104	30.1	1
S076	OD	1	8	-8	9.34773	30	0
S076	OD	1	10	-8	8.37735	29.8	0
S076	OD	1	12	-8	7.80897	29.5	1
S076	OD	1	14	-8	7.73175	29.2	1
S076	OD	1	16	-8	8.15966	29	1
S076	OD	1	18	-8	9.02109	28.5	1
S076	OD	1	20	-8	10.2069	28.3	1
S076	OD	1	2	-10	14.8923	30	1
S076	OD	1	4	-10	13.438	30	0.5
S076	OD	1	6	-10	12.14	29.7	0.5
S076	OD	1	8	-10	11.0535	29.8	0
S076	OD	1	10	-10	10.246	29.6	0
S076	OD	1	12	-10	9.78673	29.2	0.5
S076	OD	1	14	-10	9.72522	29	0
S076	OD	1	16	-10	10.0688	28.9	1
S076	OD	1	18	-10	10.7787	28.5	1
S076	OD	1	20	-10	11.789	28.3	0.5
S076	OD	1	2	-12	16.2659	29.7	0
S076	OD	1	4	-12	14.9459	29.6	0
S076	OD	1	6	-12	13.7906	29.5	0
S076	OD	1	8	-12	12.8445	29.5	0
S076	OD	1	10	-12	12.1565	29.1	1
S076	OD	1	12	-12	11.772	29	1
S076	OD	1	14	-12	11.7209	28.9	0.5
S076	OD	1	16	-12	12.0075	28.7	0
S076	OD	1	18	-12	12.6087	28.5	1
S076	OD	1	20	-12	13.4826	28.4	1
S076	OD	1	2	-14	17.7589	29.5	0
S076	OD	1	4	-14	16.5584	29.4	0.5
S076	OD	1	6	-14	15.5235	29.4	0
S076	OD	1	8	-14	14.6895	29.3	0.5
S076	OD	1	10	-14	14.0918	29	1
S076	OD	1	12	-14	13.7615	28.9	1
S076	OD	1	14	-14	13.7179	28.7	1
S076	OD	1	16	-14	13.9635	28.5	0.5
S076	OD	1	18	-14	14.4838	28.5	1
S076	OD	1	20	-14	15.2506	28.4	1
S076	OD	1	6	-16	17.3142	28.5	1
S076	OD	1	8	-16	16.5705	28.8	1
S076	OD	1	10	-16	16.0431	28.7	1
S076	OD	1	12	-16	15.7537	28.5	1
S076	OD	1	14	-16	15.7156	28.4	1
S076	OD	1	16	-16	15.9305	28.2	1
S076	OD	1	18	-16	16.3884	28.2	1
S076	OD	1	20	-16	17.0699	28.2	1
S076	OD	1	10	-18	18.005	28.3	0
S076	OD	1	12	-18	17.7477	28.4	1
S076	OD	1	14	-18	17.7138	28.3	1
S076	OD	1	16	-18	17.9047	28.2	1
S077	OS	1	6	-2	8.51469	28.8	1
S077	OS	1	8	-2	6.5192	28.8	1
S077	OS	1	6	-4	8.86002	28.9	0.5
S077	OS	1	8	-4	6.96419	28.8	1
S077	OS	1	6	-6	9.61769	28.8	1
S077	OS	1	8	-6	7.90569	28.8	1
S077	OS	1	10	-6	6.36396	28.6	0
S077	OS	1	20	-6	7.10634	27.1	1
S077	OS	1	8	-8	9.19239	28.7	1
S077	OS	1	10	-8	7.90569	28.5	1
S077	OS	1	12	-8	6.96419	28.3	1
S077	OS	1	14	-8	6.5192	28	1
S077	OS	1	16	-8	6.67083	27.7	0
S077	OS	1	18	-8	7.38241	27.3	1
S077	OS	1	20	-8	8.51469	27.1	1
S077	OS	1	12	-10	8.86002	27.9	1
S077	OS	1	14	-10	8.51469	27.8	1
S077	OS	1	16	-10	8.63134	27.7	0.5
S077	OS	1	18	-10	9.19239	27.3	1
S078	OD	1	4	14	17.9025	27.1	0.5
S078	OD	1	2	12	17.6777	28	0
S078	OD	1	4	12	16.3248	27.9	0
S078	OD	1	6	12	15.1162	27.8	0
S078	OD	1	8	12	14.089	27.8	1
S078	OD	1	0	10	17.9025	28.2	0
S078	OD	1	2	10	16.3248	28.4	0.5
S078	OD	1	4	10	14.8492	28.3	1
S078	OD	1	6	10	13.5093	28.1	1
S078	OD	1	8	10	12.3491	28.2	0
S078	OD	1	10	10	11.4237	27.9	1
S078	OD	1	0	8	16.8077	29.2	0.5
S078	OD	1	2	8	15.1162	28.8	0
S078	OD	1	4	8	13.5093	28.8	0.5
S078	OD	1	6	8	12.0208	29.1	0
S078	OD	1	8	8	10.7005	28.6	0
S078	OD	1	10	8	9.61769	28.4	1
S078	OD	1	12	8	8.86002	28.3	1
S078	OD	1	14	8	8.51469	27.7	1
S078	OD	1	-2	6	17.7341	29.3	0
S078	OD	1	0	6	15.8902	29.3	1
S078	OD	1	2	6	14.089	29.4	0.5
S078	OD	1	4	6	12.3491	29.3	0
S078	OD	1	6	6	10.7005	29.2	0
S078	OD	1	8	6	9.19239	29.2	0.5
S078	OD	1	10	6	7.90569	28.8	0.5
S078	OD	1	12	6	6.96419	28.5	0.5
S078	OD	1	14	6	6.5192	28.3	1
S078	OD	1	16	6	6.67083	27.8	1
S078	OD	1	-2	4	17.1026	29.6	0.5
S078	OD	1	0	4	15.1822	29.5	0
S078	OD	1	2	4	13.2853	29.6	0.5
S078	OD	1	4	4	11.4237	29.6	0.5
S078	OD	1	6	4	9.61769	29.4	0
S078	OD	1	8	4	7.90569	29.4	0
S078	OD	1	10	4	6.36396	29.3	0
S078	OD	1	-2	2	16.6883	29.8	1
S078	OD	1	0	2	14.7139	30	1
S078	OD	1	2	2	12.7475	29.9	1
S078	OD	1	4	2	10.7935	29.8	0.5
S078	OD	1	6	2	8.86002	29.9	1
S078	OD	1	8	2	6.96419	29.6	0
S078	OD	1	-2	-2	16.568	30.2	1
S078	OD	1	6	-2	8.63134	30.1	1
S078	OD	1	8	-2	6.67083	30	0.5
S078	OD	1	-2	-4	16.8671	30.2	0
S078	OD	1	0	-4	14.9164	30.2	1
S078	OD	1	2	-4	12.9808	30.3	0
S078	OD	1	4	-4	11.068	30.2	0
S078	OD	1	6	-4	9.19239	30.1	1
S078	OD	1	8	-4	7.38241	30	1
S078	OD	1	-2	-6	17.3925	30.2	0.5
S078	OD	1	0	-6	15.5081	30.2	0.5
S078	OD	1	2	-6	13.6565	30.2	0
S078	OD	1	4	-6	11.8533	30.1	0
S078	OD	1	6	-6	10.1242	30.1	0
S078	OD	1	8	-6	8.51469	30	0
S078	OD	1	10	-6	7.10634	29.9	0.5
S078	OD	1	12	-6	6.04152	29.7	1
S078	OD	1	0	-8	16.3248	30.2	0
S078	OD	1	2	-8	14.5774	30.2	0
S078	OD	1	4	-8	12.9035	30.1	0
S078	OD	1	6	-8	11.3358	30.1	0.5
S078	OD	1	8	-8	9.92472	30	0
S078	OD	1	10	-8	8.74643	29.8	0
S078	OD	1	12	-8	7.90569	29.5	0
S078	OD	1	14	-8	7.51665	29.3	1
S078	OD	1	16	-8	7.64853	29	1
S078	OD	1	0	-10	17.3349	29.8	1
S078	OD	1	2	-10	15.7003	30	0.5
S078	OD	1	4	-10	14.1598	30	0
S078	OD	1	6	-10	12.7475	29.7	0
S078	OD	1	8	-10	11.5109	29.8	1
S078	OD	1	10	-10	10.5119	29.6	1
S078	OD	1	12	-10	9.82344	29.2	0
S078	OD	1	14	-10	9.51315	29	1
S078	OD	1	2	-12	16.9853	29.7	1
S078	OD	1	4	-12	15.5724	29.6	1
S078	OD	1	6	-12	14.3003	29.5	0
S078	OD	1	8	-12	13.2098	29.5	1
S078	OD	1	10	-12	12.3491	29.2	1
S078	OD	1	12	-12	11.7686	29.1	1
S078	OD	1	14	-12	11.5109	29	1
S078	OD	1	4	-14	17.1026	29.4	0.5
S078	OD	1	6	-14	15.9531	29.4	1
S078	OD	1	8	-14	14.9833	29.3	1
S078	OD	1	10	-14	14.2302	29	0.5
S078	OD	1	12	-14	13.7295	28.9	0
S078	OD	1	14	-14	13.5093	28.7	0.5
S078	OD	1	16	-14	13.5831	28.5	1
S078	OD	1	18	-14	13.9463	28.6	0.5
S079	OS	1	0	10	17.5	27.2	1
S079	OS	1	2	10	15.9452	27.3	0
S079	OS	1	0	8	16.3783	28.1	0
S079	OS	1	2	8	14.7054	27.8	0
S079	OS	1	4	8	13.1244	27.7	0
S079	OS	1	6	8	11.6726	28	0
S079	OS	1	8	8	10.4043	27.5	1
S079	OS	1	10	8	9.39415	27.4	1
S079	OS	1	12	8	8.73212	27.2	1
S079	OS	1	-2	6	17.2699	28.3	0.5
S079	OS	1	0	6	15.4353	28.3	1
S079	OS	1	2	6	13.6473	28.3	0
S079	OS	1	4	6	11.9269	28.2	0.5
S079	OS	1	6	6	10.3078	28.2	0
S079	OS	1	8	6	8.8459	28.1	1
S079	OS	1	10	6	7.63217	27.8	1
S079	OS	1	12	6	6.80074	27.4	1
S079	OS	1	14	6	6.5	27.2	1
S079	OS	1	-2	4	16.6208	28.5	1
S079	OS	1	0	4	14.7054	28.5	0
S079	OS	1	2	4	12.816	28.6	0.5
S079	OS	1	4	4	10.9659	28.5	0
S079	OS	1	6	4	9.17878	28.3	1
S079	OS	1	8	4	7.5	28.4	0.5
S079	OS	1	10	4	6.0208	28.2	0
S079	OS	1	-2	2	16.1941	28.8	1
S079	OS	1	0	2	14.2215	29	0
S079	OS	1	2	2	12.2577	28.8	0
S079	OS	1	4	2	10.3078	28.8	1
S079	OS	1	6	2	8.38153	28.9	0
S079	OS	1	8	2	6.5	28.6	0.5
S079	OS	1	6	-2	8.13941	29	1
S079	OS	1	8	-2	6.18466	29	1
S079	OS	1	4	-4	10.5948	29.2	0
S079	OS	1	6	-4	8.73212	29.1	0
S079	OS	1	8	-4	6.94622	29	0.5
S079	OS	1	20	-4	6.94622	27.3	1
S079	OS	1	4	-6	11.4127	29.1	0
S079	OS	1	6	-6	9.70824	29	0.5
S079	OS	1	8	-6	8.13941	29	1
S079	OS	1	10	-6	6.80074	28.8	0
S079	OS	1	18	-6	6.80074	27.4	1
S079	OS	1	20	-6	8.13941	27.3	1
S079	OS	1	4	-8	12.5	29.1	1
S079	OS	1	6	-8	10.9659	29	1
S079	OS	1	8	-8	9.60469	28.9	1
S079	OS	1	10	-8	8.5	28.7	1
S079	OS	1	12	-8	7.76209	28.5	0.5
S079	OS	1	14	-8	7.5	28.2	0.5
S079	OS	1	16	-8	7.76209	27.9	1
S079	OS	1	18	-8	8.5	27.5	1
S079	OS	1	20	-8	9.60469	27.3	1
S079	OS	1	4	-10	13.7931	28.9	1
S079	OS	1	6	-10	12.4197	28.6	1
S079	OS	1	8	-10	11.2361	28.7	0
S079	OS	1	10	-10	10.3078	28.6	0
S079	OS	1	12	-10	9.70824	28.1	0
S079	OS	1	14	-10	9.5	28	1
S079	OS	1	16	-10	9.70824	27.9	0.5
S079	OS	1	18	-10	10.3078	27.5	1
S079	OS	1	20	-10	11.2361	27.3	1
S079	OS	1	6	-12	14.0089	28.5	1
S079	OS	1	8	-12	12.9711	28.4	1
S079	OS	1	10	-12	12.1758	28.1	0
S079	OS	1	12	-12	11.6726	28	1
S079	OS	1	14	-12	11.5	27.9	1
S079	OS	1	16	-12	11.6726	27.7	1
S079	OS	1	18	-12	12.1758	27.5	0
S079	OS	1	20	-12	12.9711	27.4	1
S079	OS	1	6	-14	15.6924	28.4	1
S079	OS	1	8	-14	14.7733	28.2	0.5
S079	OS	1	10	-14	14.0801	28	1
S079	OS	1	12	-14	13.6473	27.9	0
S079	OS	1	14	-14	13.5	27.7	0
S079	OS	1	16	-14	13.6473	27.4	1
S079	OS	1	18	-14	14.0801	27.5	0.5
S079	OS	1	20	-14	14.7733	27.4	1
S079	OS	1	8	-16	16.6208	27.8	0.5
S079	OS	1	10	-16	16.0078	27.6	0.5
S079	OS	1	12	-16	15.6285	27.5	1
S079	OS	1	14	-16	15.5	27.3	1
S079	OS	1	16	-16	15.6285	27.2	1
S079	OS	1	18	-16	16.0078	27.2	1
S079	OS	1	20	-16	16.6208	27.2	1
S079	OS	1	12	-18	17.6139	27.4	0.5
S079	OS	1	14	-18	17.5	27.3	1
S079	OS	1	16	-18	17.6139	27.2	1
S079	OS	1	18	-18	17.9513	27.2	1
S080	OD	1	-6	-2	21.006	29.8	1
S080	OD	1	-4	-2	19.0066	29.9	1
S080	OD	1	-2	-2	17.0074	30	1
S080	OD	1	6	-2	9.01388	29.9	0
S080	OD	1	-6	-4	21.1483	29.8	1
S080	OD	1	-4	-4	19.1638	30	1
S080	OD	1	-2	-4	17.1828	30.1	1
S080	OD	1	0	-4	15.2069	30.1	0.5
S080	OD	1	2	-4	13.2382	30.1	1
S080	OD	1	6	-4	9.34077	30	1
S080	OD	1	8	-4	7.43303	29.9	1
S080	OD	1	-6	-6	21.4767	29.8	1
S080	OD	1	-4	-6	19.5256	29.9	0
S080	OD	1	-2	-6	17.5855	30	0.5
S080	OD	1	0	-6	15.6605	30	0
S080	OD	1	2	-6	13.7568	30.1	0
S080	OD	1	4	-6	11.8849	30	0
S080	OD	1	6	-6	10.0623	29.9	1
S080	OD	1	8	-6	8.32166	29.9	0
S080	OD	1	10	-6	6.72681	29.7	0.5
S080	OD	1	-6	-8	21.9829	29.8	0
S080	OD	1	-4	-8	20.0811	29.8	0
S080	OD	1	-2	-8	18.2003	30	0
S080	OD	1	0	-8	16.3478	30	0
S080	OD	1	2	-8	14.5344	30	0
S080	OD	1	4	-8	12.7769	30	1
S080	OD	1	6	-8	11.1018	29.9	0.5
S080	OD	1	8	-8	9.55249	29.8	0
S080	OD	1	10	-8	8.20061	29.6	0
S080	OD	1	12	-8	7.15891	29.4	0.5
S080	OD	1	14	-8	6.57647	29.1	1
S080	OD	1	16	-8	6.57647	28.8	0.5
S080	OD	1	18	-8	7.15891	28.4	0.5
S080	OD	1	20	-8	8.20061	28.2	0
S080	OD	1	-4	-10	20.8147	29.7	0
S080	OD	1	-2	-10	19.0066	29.8	0
S080	OD	1	0	-10	17.2409	29.6	0
S080	OD	1	2	-10	15.5322	29.8	0
S080	OD	1	4	-10	13.9014	29.8	0
S080	OD	1	6	-10	12.3794	29.5	0
S080	OD	1	8	-10	11.0114	29.6	0
S080	OD	1	10	-10	9.86154	29.5	0
S080	OD	1	12	-10	9.01388	29	0
S080	OD	1	14	-10	8.55862	28.9	0
S080	OD	1	16	-10	8.55862	28.8	1
S080	OD	1	18	-10	9.01388	28.4	1
S080	OD	1	20	-10	9.86154	28.2	0
S080	OD	1	-4	-12	21.7083	29.3	0
S080	OD	1	-2	-12	19.9812	29.5	0
S080	OD	1	0	-12	18.3098	29.5	0
S080	OD	1	2	-12	16.7108	29.5	0
S080	OD	1	4	-12	15.2069	29.4	0
S080	OD	1	6	-12	13.8293	29.4	1
S080	OD	1	8	-12	12.6194	29.3	0
S080	OD	1	10	-12	11.6297	29	1
S080	OD	1	12	-12	10.9202	28.9	1
S080	OD	1	14	-12	10.5475	28.8	0
S080	OD	1	16	-12	10.5475	28.6	1
S080	OD	1	18	-12	10.9202	28.4	1
S080	OD	1	20	-12	11.6297	28.3	0
S080	OD	1	-2	-14	21.1009	29.3	0
S080	OD	1	0	-14	19.5256	29.4	0
S080	OD	1	2	-14	18.0347	29.3	0
S080	OD	1	4	-14	16.6508	29.2	0
S080	OD	1	6	-14	15.4029	29.3	0
S080	OD	1	8	-14	14.3265	29.1	0.5
S080	OD	1	10	-14	13.4629	28.9	1
S080	OD	1	12	-14	12.855	28.8	1
S080	OD	1	14	-14	12.5399	28.6	1
S080	OD	1	16	-14	12.5399	28.3	1
S080	OD	1	18	-14	12.855	28.4	0
S080	OD	1	0	-16	20.8626	28.5	0
S080	OD	1	2	-16	19.4743	28.9	1
S080	OD	1	4	-16	18.2003	28.9	0
S080	OD	1	6	-16	17.066	28.4	0.5
S080	OD	1	8	-16	16.1012	28.7	0.5
S080	OD	1	10	-16	15.3379	28.5	1
S080	OD	1	12	-16	14.8071	28.4	1
S080	OD	1	14	-16	14.5344	28.2	0.5
S080	OD	1	16	-16	14.5344	28.1	1
S080	OD	1	2	-18	21.006	28.3	0.5
S080	OD	1	4	-18	19.8305	28.2	1
S080	OD	1	6	-18	18.7949	28.2	1
S080	OD	1	8	-18	17.9234	28.1	1
S080	OD	1	10	-18	17.2409	28.2	0.5
S080	OD	1	12	-18	16.7705	28.3	1
S081	OS	1	16	8	10.0125	27.7	1
S081	OS	1	10	6	9.70824	29	1
S081	OS	1	12	6	8.73212	28.6	0
S081	OS	1	14	6	8.13941	28.4	1
S081	OS	1	16	6	8.01561	27.9	1
S081	OS	1	18	6	8.38153	27.5	0
S081	OS	1	8	4	9.60469	29.6	1
S081	OS	1	10	4	8.13941	29.4	1
S081	OS	1	12	4	6.94622	29.2	1
S081	OS	1	16	4	6.0208	28.2	1
S081	OS	1	18	4	6.5	27.9	1
S081	OS	1	10	2	6.80074	29.8	0
S081	OS	1	2	-2	13.5	30.4	1
S081	OS	1	4	-2	11.5	30.3	1
S081	OS	1	6	-2	9.5	30.2	1
S081	OS	1	8	-2	7.5	30.2	1
S081	OS	1	2	-4	13.6473	30.4	1
S081	OS	1	4	-4	11.6726	30.4	1
S081	OS	1	6	-4	9.70824	30.3	1
S081	OS	1	8	-4	7.76209	30.2	0
S081	OS	1	2	-6	14.0801	30.4	0
S081	OS	1	4	-6	12.1758	30.3	1
S081	OS	1	6	-6	10.3078	30.2	1
S081	OS	1	8	-6	8.5	30.2	0.5
S081	OS	1	10	-6	6.80074	30	0
S081	OS	1	4	-8	12.9711	30.2	1
S081	OS	1	6	-8	11.2361	30.2	1
S081	OS	1	8	-8	9.60469	30.1	0
S081	OS	1	10	-8	8.13941	29.9	0
S081	OS	1	12	-8	6.94622	29.6	0
S081	OS	1	14	-8	6.18466	29.4	0
S081	OS	1	16	-8	6.0208	29.1	1
S081	OS	1	18	-8	6.5	28.7	1
S081	OS	1	2	-10	15.6924	30.1	1
S081	OS	1	4	-10	14.0089	30.1	1
S081	OS	1	6	-10	12.4197	29.8	0.5
S081	OS	1	8	-10	10.9659	29.9	0
S081	OS	1	10	-10	9.70824	29.7	0
S081	OS	1	12	-10	8.73212	29.3	0
S081	OS	1	14	-10	8.13941	29.1	0.5
S081	OS	1	16	-10	8.01561	29.1	1
S081	OS	1	18	-10	8.38153	28.6	0
S081	OS	1	20	-10	9.17878	28.5	1
S081	OS	1	2	-12	16.8003	29.8	0
S081	OS	1	4	-12	15.2398	29.7	0.5
S081	OS	1	6	-12	13.7931	29.7	0.5
S081	OS	1	8	-12	12.5	29.6	0
S081	OS	1	10	-12	11.4127	29.3	0
S081	OS	1	12	-12	10.5948	29.2	0
S081	OS	1	14	-12	10.1119	29.1	1
S081	OS	1	16	-12	10.0125	28.9	1
S081	OS	1	2	-14	18.0624	29.6	1
S081	OS	1	4	-14	16.6208	29.5	0.5
S081	OS	1	6	-14	15.3052	29.5	0.5
S081	OS	1	8	-14	14.151	29.4	0
S081	OS	1	10	-14	13.2004	29.1	1
S081	OS	1	12	-14	12.5	29	0.5
S081	OS	1	14	-14	12.0934	28.8	1
S081	OS	1	16	-14	12.0104	28.6	1
S081	OS	1	2	-16	19.4487	29.2	1
S081	OS	1	4	-16	18.1177	29.2	1
S081	OS	1	6	-16	16.9189	28.7	1
S081	OS	1	8	-16	15.8824	29	1
S081	OS	1	10	-16	15.0416	28.8	0.5
S081	OS	1	12	-16	14.4309	28.7	0.5
S081	OS	1	14	-16	14.0801	28.5	1
S081	OS	1	16	-16	14.0089	28.4	1
S081	OS	1	2	-18	20.9344	28.6	1
S081	OS	1	4	-18	19.7041	28.5	1
S081	OS	1	6	-18	18.6078	28.4	1
S081	OS	1	8	-18	17.6706	28.4	1
S081	OS	1	10	-18	16.9189	28.5	1
S081	OS	1	12	-18	16.3783	28.5	1
S081	OS	1	14	-18	16.0702	28.5	1
S081	OS	1	16	-18	16.0078	28.4	1
S081	OS	1	4	-20	21.36	28.2	1
S081	OS	1	6	-20	20.3531	28.2	0.5
S081	OS	1	8	-20	19.5	28	1
S081	OS	1	10	-20	18.8215	27.9	1
S081	OS	1	12	-20	18.3371	28.1	1
S081	OS	1	14	-20	18.0624	28.4	1
S081	OS	1	16	-20	18.0069	28.4	1
S081	OS	1	8	-22	21.36	27.9	1
S081	OS	1	10	-22	20.7425	27.5	1
S081	OS	1	12	-22	20.3039	27.5	1
S081	OS	1	14	-22	20.0562	27.5	1
S082	OD	1	2	16	21.8002	28.1	0.5
S082	OD	1	4	16	20.67	28	0
S082	OD	1	6	16	19.6787	27.7	1
S082	OD	1	0	14	21.5697	29.3	0
S082	OD	1	2	14	20.2299	28.7	0
S082	OD	1	4	14	19.0066	28.7	0
S082	OD	1	6	14	17.9234	29.2	0
S082	OD	1	8	14	17.0074	28.5	1
S082	OD	1	-2	12	21.7083	29.5	1
S082	OD	1	0	12	20.1804	29.5	0
S082	OD	1	2	12	18.7417	29.6	0.5
S082	OD	1	4	12	17.4141	29.5	0.5
S082	OD	1	6	12	16.225	29.4	0
S082	OD	1	8	12	15.2069	29.4	0
S082	OD	1	10	12	14.3962	29.1	1
S082	OD	1	-2	10	20.5244	29.9	0.5
S082	OD	1	0	10	18.9011	29.8	0
S082	OD	1	2	10	17.3566	30	0
S082	OD	1	4	10	15.9138	29.9	0
S082	OD	1	6	10	14.6031	29.7	1
S082	OD	1	8	10	13.4629	29.8	0
S082	OD	1	10	10	12.5399	29.5	1
S082	OD	1	12	10	11.8849	29.2	1
S082	OD	1	-4	8	21.2426	30.3	0.5
S082	OD	1	-2	8	19.4743	30.4	0.5
S082	OD	1	0	8	17.7553	30.8	0
S082	OD	1	2	8	16.1012	30.4	1
S082	OD	1	4	8	14.5344	30.4	0.5
S082	OD	1	6	8	13.0863	30.7	0.5
S082	OD	1	8	8	11.8004	30.2	1
S082	OD	1	10	8	10.7355	30	0
S082	OD	1	12	8	9.96243	29.9	0
S082	OD	1	14	8	9.55249	29.3	1
S082	OD	1	16	8	9.55249	29.2	1
S082	OD	1	18	8	9.96243	28.9	1
S082	OD	1	-4	6	20.4267	30.8	0
S082	OD	1	-2	6	18.5809	30.9	0
S082	OD	1	0	6	16.7705	30.9	0
S082	OD	1	2	6	15.0083	31	0
S082	OD	1	4	6	13.3135	30.9	1
S082	OD	1	6	6	11.7154	30.8	0.5
S082	OD	1	8	6	10.2591	30.8	0
S082	OD	1	10	6	9.01388	30.4	1
S082	OD	1	12	6	8.07775	30.1	0
S082	OD	1	14	6	7.56637	29.9	1
S082	OD	1	16	6	7.56637	29.4	0
S082	OD	1	18	6	8.07775	29	1
S082	OD	1	20	6	9.01388	29.2	1
S082	OD	1	-6	4	21.7083	30.9	1
S082	OD	1	-4	4	19.78	31	1
S082	OD	1	-2	4	17.8676	31.2	1
S082	OD	1	0	4	15.9765	31.1	0
S082	OD	1	2	4	14.1156	31.2	1
S082	OD	1	4	4	12.2984	31.2	1
S082	OD	1	6	4	10.5475	31	0.5
S082	OD	1	8	4	8.90225	31	0
S082	OD	1	10	4	7.43303	30.9	0.5
S082	OD	1	12	4	6.26498	30.7	0.5
S082	OD	1	18	4	6.26498	29.4	1
S082	OD	1	-6	2	21.2897	31.4	1
S082	OD	1	-4	2	19.3197	31.3	1
S082	OD	1	-2	2	17.3566	31.4	1
S082	OD	1	0	2	15.4029	31.6	0.5
S082	OD	1	2	2	13.4629	31.5	1
S082	OD	1	4	2	11.5434	31.4	1
S082	OD	1	6	2	9.6566	31.5	0.5
S082	OD	1	8	2	7.82624	31.2	1
S082	OD	1	10	2	6.10328	31.2	1
S083	OD	1	8	10	13.8924	29.4	0
S083	OD	1	10	10	13	29.1	1
S083	OD	1	12	10	12.3693	28.8	1
S083	OD	1	14	10	12.0416	28.8	1
S083	OD	1	16	10	12.0416	28.7	1
S083	OD	1	6	8	13.4536	30.3	0
S083	OD	1	8	8	12.2066	29.8	0
S083	OD	1	10	8	11.1803	29.6	0
S083	OD	1	12	8	10.4403	29.5	0.5
S083	OD	1	14	8	10.0499	28.9	1
S083	OD	1	16	8	10.0499	28.8	0
S083	OD	1	18	8	10.4403	28.5	1
S083	OD	1	4	6	13.6015	30.5	0
S083	OD	1	6	6	12.0416	30.4	1
S083	OD	1	8	6	10.6301	30.4	0
S083	OD	1	10	6	9.43398	30	0
S083	OD	1	12	6	8.544	29.7	0
S083	OD	1	14	6	8.06226	29.5	0
S083	OD	1	16	6	8.06226	29	0
S083	OD	1	18	6	8.544	28.6	1
S083	OD	1	20	6	9.43398	28.8	0.5
S083	OD	1	4	4	12.53	30.8	1
S083	OD	1	6	4	10.8167	30.6	0
S083	OD	1	8	4	9.21954	30.6	0
S083	OD	1	10	4	7.81025	30.5	0
S083	OD	1	12	4	6.7082	30.3	0.5
S083	OD	1	14	4	6.08276	29.8	0.5
S083	OD	1	16	4	6.08276	29.3	0.5
S083	OD	1	18	4	6.7082	29	0
S083	OD	1	20	4	7.81025	29	0
S083	OD	1	2	2	13.6015	31.1	0
S083	OD	1	4	2	11.7047	31	1
S083	OD	1	6	2	9.84886	31.1	0
S083	OD	1	8	2	8.06226	30.8	0
S083	OD	1	10	2	6.40312	30.8	0
S083	OD	1	2	-2	13	31.4	1
S083	OD	1	4	-2	11	31.4	1
S083	OD	1	6	-2	9	31.3	1
S083	OD	1	8	-2	7	31.2	0
S083	OD	1	2	-4	13.1529	31.5	0
S083	OD	1	4	-4	11.1803	31.4	1
S083	OD	1	6	-4	9.21954	31.3	0
S083	OD	1	8	-4	7.28011	31.2	0
S083	OD	1	2	-6	13.6015	31.4	0
S083	OD	1	4	-6	11.7047	31.3	0
S083	OD	1	6	-6	9.84886	31.3	0
S083	OD	1	8	-6	8.06226	31.2	0
S083	OD	1	10	-6	6.40312	31.1	0
S083	OD	1	4	-8	12.53	31.3	0
S083	OD	1	6	-8	10.8167	31.3	0
S083	OD	1	8	-8	9.21954	31.2	0
S083	OD	1	10	-8	7.81025	31	0
S083	OD	1	12	-8	6.7082	30.7	0
S083	OD	1	14	-8	6.08276	30.5	0
S083	OD	1	16	-8	6.08276	30.2	0
S083	OD	1	18	-8	6.7082	29.8	1
S083	OD	1	4	-10	13.6015	31.2	0
S083	OD	1	6	-10	12.0416	30.9	0
S083	OD	1	8	-10	10.6301	31	0
S083	OD	1	10	-10	9.43398	30.8	0
S083	OD	1	12	-10	8.544	30.4	0
S083	OD	1	14	-10	8.06226	30.2	1
S083	OD	1	16	-10	8.06226	30.2	0
S083	OD	1	18	-10	8.544	29.8	0
S083	OD	1	6	-12	13.4536	30.7	0
S083	OD	1	8	-12	12.2066	30.7	1
S083	OD	1	10	-12	11.1803	30.4	0
S083	OD	1	12	-12	10.4403	30.3	0.5
S083	OD	1	14	-12	10.0499	30.2	1
S083	OD	1	16	-12	10.0499	30	1
S083	OD	1	8	-14	13.8924	30.5	1
S083	OD	1	10	-14	13	30.2	0
S083	OD	1	12	-14	12.3693	30.1	1
S083	OD	1	14	-14	12.0416	29.9	1
S084	OD	1	12	8	9.96243	29.4	1
S084	OD	1	14	8	9.55249	28.8	1
S084	OD	1	10	6	9.01388	30	1
S084	OD	1	12	6	8.07775	29.6	0
S084	OD	1	14	6	7.56637	29.4	1
S084	OD	1	8	4	8.90225	30.6	0
S084	OD	1	10	4	7.43303	30.4	1
S084	OD	1	12	4	6.26498	30.2	0.5
S084	OD	1	6	2	9.6566	31.1	0.5
S084	OD	1	8	2	7.82624	30.8	1
S084	OD	1	10	2	6.10328	30.8	1
S084	OD	1	6	-2	9.01388	31.2	1
S084	OD	1	8	-2	7.01783	31.2	1
S084	OD	1	4	-4	11.2805	31.4	1
S084	OD	1	6	-4	9.34077	31.3	1
S084	OD	1	8	-4	7.43303	31.2	0.5
S084	OD	1	2	-6	13.7568	31.4	1
S084	OD	1	4	-6	11.8849	31.3	1
S084	OD	1	6	-6	10.0623	31.2	1
S084	OD	1	8	-6	8.32166	31.2	0.5
S084	OD	1	10	-6	6.72681	31	1
S084	OD	1	0	-8	16.3478	31.3	1
S084	OD	1	2	-8	14.5344	31.3	0.5
S084	OD	1	4	-8	12.7769	31.2	0
S084	OD	1	6	-8	11.1018	31.2	0
S084	OD	1	8	-8	9.55249	31.1	0
S084	OD	1	10	-8	8.20061	30.9	0
S084	OD	1	12	-8	7.15891	30.6	1
S084	OD	1	14	-8	6.57647	30.4	1
S084	OD	1	16	-8	6.57647	30.1	1
S084	OD	1	0	-10	17.2409	30.9	0
S084	OD	1	2	-10	15.5322	31.1	1
S084	OD	1	4	-10	13.9014	31.1	0
S084	OD	1	6	-10	12.3794	30.8	1
S084	OD	1	8	-10	11.0114	30.9	0
S084	OD	1	10	-10	9.86154	30.7	0
S084	OD	1	12	-10	9.01388	30.3	1
S084	OD	1	14	-10	8.55862	30.1	1
S084	OD	1	16	-10	8.55862	30.1	1
S084	OD	1	20	-10	9.86154	29.5	1
S084	OD	1	0	-12	18.3098	30.8	0
S084	OD	1	2	-12	16.7108	30.8	0.5
S084	OD	1	4	-12	15.2069	30.7	0
S084	OD	1	6	-12	13.8293	30.7	0
S084	OD	1	8	-12	12.6194	30.6	0.5
S084	OD	1	10	-12	11.6297	30.3	1
S084	OD	1	12	-12	10.9202	30.2	1
S084	OD	1	14	-12	10.5475	30.1	1
S084	OD	1	16	-12	10.5475	29.9	1
S084	OD	1	18	-12	10.9202	29.6	1
S084	OD	1	20	-12	11.6297	29.5	0
S084	OD	1	0	-14	19.5256	30.6	0
S084	OD	1	2	-14	18.0347	30.6	0
S084	OD	1	4	-14	16.6508	30.5	1
S084	OD	1	6	-14	15.4029	30.5	0
S084	OD	1	8	-14	14.3265	30.4	1
S084	OD	1	10	-14	13.4629	30.1	0.5
S084	OD	1	12	-14	12.855	30	0.5
S084	OD	1	14	-14	12.5399	29.8	0.5
S084	OD	1	16	-14	12.5399	29.6	1
S084	OD	1	18	-14	12.855	29.7	0.5
S084	OD	1	20	-14	13.4629	29.6	0.5
S084	OD	1	0	-16	20.8626	29.8	0
S084	OD	1	2	-16	19.4743	30.2	0
S084	OD	1	4	-16	18.2003	30.2	0.5
S084	OD	1	6	-16	17.066	29.7	1
S084	OD	1	8	-16	16.1012	30	1
S084	OD	1	10	-16	15.3379	29.8	1
S084	OD	1	12	-16	14.8071	29.7	1
S084	OD	1	14	-16	14.5344	29.5	1
S084	OD	1	16	-16	14.5344	29.4	0.5
S084	OD	1	18	-16	14.8071	29.4	1
S084	OD	1	20	-16	15.3379	29.4	1
S084	OD	1	2	-18	21.006	29.6	1
S084	OD	1	4	-18	19.8305	29.5	0.5
S084	OD	1	6	-18	18.7949	29.4	1
S084	OD	1	8	-18	17.9234	29.4	1
S084	OD	1	10	-18	17.2409	29.5	1
S084	OD	1	12	-18	16.7705	29.5	1
S084	OD	1	14	-18	16.5303	29.5	0
S084	OD	1	16	-18	16.5303	29.4	0.5
S084	OD	1	18	-18	16.7705	29.4	1
S084	OD	1	20	-18	17.2409	29.4	1
S084	OD	1	4	-20	21.5232	29.2	1
S084	OD	1	6	-20	20.573	29.2	1
S084	OD	1	8	-20	19.78	29	0.5
S084	OD	1	10	-20	19.1638	28.9	1
S084	OD	1	12	-20	18.7417	29.1	0.5
S084	OD	1	14	-20	18.527	29.4	0.5
S084	OD	1	16	-20	18.527	29.4	0.5
S084	OD	1	18	-20	18.7417	29.4	1
S084	OD	1	20	-20	19.1638	29.4	1
S084	OD	1	8	-22	21.6622	28.9	1
S084	OD	1	10	-22	21.1009	28.5	1
S084	OD	1	12	-22	20.7183	28.5	1
S084	OD	1	14	-22	20.5244	28.5	1
S084	OD	1	16	-22	20.5244	29.4	1
S084	OD	1	18	-22	20.7183	29.4	0.5
S084	OD	1	20	-22	21.1009	29.4	1
S085	OS	1	4	16	21.783	26.6	1
S085	OS	1	6	16	20.7966	26.4	0.5
S085	OS	1	2	14	21.319	27.4	0.5
S085	OS	1	4	14	20.1122	27.3	1
S085	OS	1	6	14	19.0394	27.8	0
S085	OS	1	8	14	18.1246	27.1	1
S085	OS	1	10	14	17.3925	27	1
S085	OS	1	12	14	16.8671	27.4	1
S085	OS	1	0	12	21.225	28.2	1
S085	OS	1	2	12	19.8116	28.2	0.5
S085	OS	1	4	12	18.5068	28.1	0
S085	OS	1	6	12	17.3349	28.1	0
S085	OS	1	8	12	16.3248	28	0
S085	OS	1	10	12	15.5081	27.7	1
S085	OS	1	12	12	14.9164	27.6	1
S085	OS	1	14	12	14.5774	27.5	1
S085	OS	1	-2	10	21.5058	28.6	1
S085	OS	1	0	10	19.9123	28.5	1
S085	OS	1	2	10	18.3984	28.6	0
S085	OS	1	4	10	16.9853	28.5	1
S085	OS	1	6	10	15.7003	28.3	0
S085	OS	1	8	10	14.5774	28.4	1
S085	OS	1	10	10	13.6565	28.2	0
S085	OS	1	12	10	12.9808	27.9	0.5
S085	OS	1	14	10	12.5897	27.9	1
S085	OS	1	16	10	12.51	27.8	0.5
S085	OS	1	-2	8	20.4083	29	1
S085	OS	1	0	8	18.7216	29.4	1
S085	OS	1	2	8	17.1026	29.1	0
S085	OS	1	4	8	15.5724	29	0
S085	OS	1	6	8	14.1598	29.3	0.5
S085	OS	1	8	8	12.9035	28.8	0
S085	OS	1	10	8	11.8533	28.7	0
S085	OS	1	12	8	11.068	28.5	0.5
S085	OS	1	14	8	10.6066	27.9	1
S085	OS	1	16	8	10.5119	27.8	0
S085	OS	1	18	8	10.7935	27.6	1
S085	OS	1	-4	6	21.272	29.4	0.5
S085	OS	1	-2	6	19.4551	29.6	1
S085	OS	1	0	6	17.6777	29.6	0.5
S085	OS	1	2	6	15.9531	29.6	0
S085	OS	1	4	6	14.3003	29.5	1
S085	OS	1	6	6	12.7475	29.5	0
S085	OS	1	8	6	11.3358	29.4	1
S085	OS	1	10	6	10.1242	29.1	0
S085	OS	1	12	6	9.19239	28.7	0
S085	OS	1	14	6	8.63134	28.5	1
S085	OS	1	16	6	8.51469	28	1
S085	OS	1	18	6	8.86002	27.6	1
S085	OS	1	-4	4	20.5548	29.7	0
S085	OS	1	-2	4	18.6682	29.8	1
S085	OS	1	0	4	16.8077	29.8	1
S085	OS	1	2	4	14.9833	29.9	1
S085	OS	1	4	4	13.2098	29.8	1
S085	OS	1	6	4	11.5109	29.6	0.5
S085	OS	1	8	4	9.92472	29.7	0
S085	OS	1	10	4	8.51469	29.5	0
S085	OS	1	12	4	7.38241	29.3	0
S085	OS	1	14	4	6.67083	28.8	0.5
S085	OS	1	16	4	6.5192	28.3	0
S085	OS	1	18	4	6.96419	28	0.5
S085	OS	1	20	4	7.90569	28.1	1
S085	OS	1	-2	2	18.0693	30.1	1
S085	OS	1	0	2	16.14	30.3	1
S085	OS	1	2	2	14.2302	30.1	1
S085	OS	1	4	2	12.3491	30.1	1
S085	OS	1	6	2	10.5119	30.2	0
S085	OS	1	8	2	8.74643	29.9	0.5
S085	OS	1	10	2	7.10634	29.9	0.5
S085	OS	1	20	-8	7.10634	28.6	1
S085	OS	1	20	-10	8.74643	28.6	1
S089	OS	1	4	18	21.9146	12.8	1
S089	OS	1	6	18	20.8387	12.8	0.5
S089	OS	1	-2	16	24.4591	13.6	0.5
S089	OS	1	0	16	22.9837	13.4	0.5
S089	OS	1	2	16	21.5928	13.7	1
S089	OS	1	4	16	20.3039	13.5	1
S089	OS	1	6	16	19.1377	13.2	1
S089	OS	1	8	16	18.1177	13.3	1
S089	OS	1	10	16	17.2699	13.3	1
S089	OS	1	-4	14	24.8244	14.3	1
S089	OS	1	-2	14	23.2002	14.4	0.5
S089	OS	1	0	14	21.6391	15.1	1
S089	OS	1	2	14	20.1556	14.4	1
S089	OS	1	4	14	18.7683	14.3	1
S089	OS	1	6	14	17.5	14.8	0
S089	OS	1	8	14	16.3783	13.9	0
S089	OS	1	10	14	15.4353	13.7	1
S089	OS	1	12	14	14.7054	14	1
S089	OS	1	14	14	14.2215	13.6	1
S089	OS	1	-6	12	25.5	15.1	1
S089	OS	1	-4	12	23.7539	15.2	1
S089	OS	1	-2	12	22.0511	15.4	1
S089	OS	1	0	12	20.4022	15.4	0
S089	OS	1	2	12	18.8215	15.4	0
S089	OS	1	4	12	17.3277	15.2	0
S089	OS	1	6	12	15.9452	15.1	0
S089	OS	1	8	12	14.7054	15	0
S089	OS	1	10	12	13.6473	14.4	0
S089	OS	1	12	12	12.816	14.3	0
S089	OS	1	14	12	12.2577	14.1	0
S089	OS	1	16	12	12.0104	13.6	1
S089	OS	1	-6	10	24.6221	15.4	1
S089	OS	1	-4	10	22.809	15.6	0
S089	OS	1	-2	10	21.0297	15.8	0
S089	OS	1	0	10	19.2938	15.7	0
S089	OS	1	2	10	17.6139	15.8	0
S089	OS	1	4	10	16.0078	15.7	0
S089	OS	1	6	10	14.5	15.4	0
S089	OS	1	8	10	13.1244	15.4	0
S089	OS	1	10	10	11.9269	15	0
S089	OS	1	12	10	10.9659	14.6	0
S089	OS	1	14	10	10.3078	14.5	1
S089	OS	1	16	10	10.0125	14.2	1
S089	OS	1	18	10	10.1119	13.7	1
S089	OS	1	-8	8	25.773	15.8	1
S089	OS	1	-6	8	23.8799	16.5	0.5
S089	OS	1	-4	8	22.0057	16.2	0
S089	OS	1	-2	8	20.1556	16.3	0
S089	OS	1	0	8	18.3371	16.8	0.5
S089	OS	1	2	8	16.5605	16.3	1
S089	OS	1	4	8	14.8408	16.3	0
S089	OS	1	6	8	13.2004	16.5	0
S089	OS	1	8	8	11.6726	15.9	1
S089	OS	1	10	8	10.3078	15.6	0
S089	OS	1	12	8	9.17878	15.4	0
S089	OS	1	14	8	8.38153	14.4	1
S089	OS	1	16	8	8.01561	14.3	1
S089	OS	1	18	8	8.13941	13.7	1
S089	OS	1	20	8	8.73212	13.4	1
S089	OS	1	-8	6	25.224	16.5	0.5
S089	OS	1	-6	6	23.2863	16.6	0
S089	OS	1	-4	6	21.36	16.7	0
S089	OS	1	-2	6	19.4487	16.9	0
S089	OS	1	0	6	17.557	16.9	0
S089	OS	1	2	6	15.6924	17	0
S089	OS	1	4	6	13.8654	16.8	0
S089	OS	1	6	6	12.0934	16.7	1
S089	OS	1	8	6	10.4043	16.6	0
S089	OS	1	10	6	8.8459	16.1	0.5
S089	OS	1	12	6	7.5	15.6	1
S089	OS	1	14	6	6.5	15.1	0
S089	OS	1	16	6	6.0208	14.4	0
S089	OS	1	18	6	6.18466	13.8	1
S089	OS	1	-8	4	24.8244	16.8	1
S089	OS	1	-6	4	22.8528	16.8	0
S089	OS	1	-4	4	20.8866	17	0
S089	OS	1	-2	4	18.9275	17.2	0
S089	OS	1	0	4	16.9779	17.1	1
S089	OS	1	2	4	15.0416	17.2	1
S089	OS	1	4	4	13.1244	17.1	1
S089	OS	1	6	4	11.2361	16.9	1
S089	OS	1	8	4	9.39415	16.8	1
S089	OS	1	10	4	7.63217	16.6	1
S089	OS	1	12	4	6.0208	16.3	0
S089	OS	1	-8	2	24.5815	16.9	0
S089	OS	1	-6	2	22.5887	17.3	0
S089	OS	1	-4	2	20.5973	17.3	0
S089	OS	1	-2	2	18.6078	17.4	1
S089	OS	1	4	2	12.659	17.4	1
S089	OS	1	6	2	10.6888	17.4	1
S089	OS	1	8	2	8.73212	17	1
S089	OS	1	10	2	6.80074	17	1
S089	OS	1	8	-2	8.73212	17.4	1
S089	OS	1	10	-2	6.80074	17.3	1
S089	OS	1	8	-4	9.39415	17.3	1
S089	OS	1	10	-4	7.63217	17.3	1
S089	OS	1	12	-4	6.0208	16.9	0
S089	OS	1	10	-6	8.8459	17	0.5
S089	OS	1	12	-6	7.5	16.7	1
S089	OS	1	14	-6	6.5	16.2	1
S089	OS	1	16	-6	6.0208	15.4	1
S089	OS	1	12	-8	9.17878	16.5	1
S089	OS	1	14	-8	8.38153	16	1
S091	OS	1	12	12	14.0801	18.9	1
S091	OS	1	13	12	13.8293	18.8	0.5
S091	OS	1	14	12	13.6473	18.7	1
S091	OS	1	10	11	13.8654	19.3	1
S091	OS	1	11	11	13.4629	19.2	1
S091	OS	1	12	11	13.1244	19	1
S091	OS	1	13	11	12.855	19	1
S091	OS	1	14	11	12.659	18.9	0.5
S091	OS	1	8	10	14.0089	20	0
S091	OS	1	9	10	13.4629	20.1	1
S091	OS	1	10	10	12.9711	19.6	1
S091	OS	1	11	10	12.5399	19.3	1
S091	OS	1	12	10	12.1758	19.2	1
S091	OS	1	13	10	11.8849	19.1	1
S091	OS	1	14	10	11.6726	19.1	1
S091	OS	1	15	10	11.5434	19	1
S091	OS	1	7	9	13.8293	20.4	0
S091	OS	1	8	9	13.2004	20.4	1
S091	OS	1	9	9	12.6194	20.4	0
S091	OS	1	10	9	12.0934	20.2	1
S091	OS	1	11	9	11.6297	20	1
S091	OS	1	12	9	11.2361	19.3	1
S091	OS	1	13	9	10.9202	19.2	1
S091	OS	1	14	9	10.6888	19.1	1
S091	OS	1	15	9	10.5475	19.3	0.5
S091	OS	1	6	8	13.7931	21.1	0
S091	OS	1	7	8	13.0863	21	1
S091	OS	1	8	8	12.4197	20.4	0
S091	OS	1	9	8	11.8004	20.5	0
S091	OS	1	10	8	11.2361	20.2	0
S091	OS	1	11	8	10.7355	20.1	1
S091	OS	1	12	8	10.3078	20	1
S091	OS	1	13	8	9.96243	19.7	1
S091	OS	1	14	8	9.70824	19.1	1
S091	OS	1	15	8	9.55249	19.3	1
S091	OS	1	16	8	9.5	18.9	1
S091	OS	1	5	7	13.9014	21.2	1
S091	OS	1	6	7	13.1244	21.1	0
S091	OS	1	7	7	12.3794	21.1	0
S091	OS	1	8	7	11.6726	21	0
S091	OS	1	9	7	11.0114	20.6	0
S091	OS	1	10	7	10.4043	20.5	0.5
S091	OS	1	11	7	9.86154	20.2	0
S091	OS	1	12	7	9.39415	20.1	0
S091	OS	1	13	7	9.01388	19.8	0
S091	OS	1	14	7	8.73212	19.7	0.5
S091	OS	1	15	7	8.55862	19.3	1
S091	OS	1	16	7	8.5	19	1
S091	OS	1	5	6	13.3135	21.3	0
S091	OS	1	6	6	12.5	21.2	0
S091	OS	1	7	6	11.7154	21.2	0.5
S091	OS	1	8	6	10.9659	21.2	0.5
S091	OS	1	9	6	10.2591	20.7	0
S091	OS	1	10	6	9.60469	20.7	0
S091	OS	1	11	6	9.01388	20.6	0
S091	OS	1	12	6	8.5	20.2	0
S091	OS	1	13	6	8.07775	19.9	1
S091	OS	1	14	6	7.76209	19.8	1
S091	OS	1	15	6	7.56637	19.3	1
S091	OS	1	16	6	7.5	19	1
S091	OS	1	17	6	7.56637	18.9	1
S091	OS	1	4	5	13.6473	21.5	0
S091	OS	1	5	5	12.7769	21.4	1
S091	OS	1	6	5	11.9269	21.3	1
S091	OS	1	7	5	11.1018	21.3	1
S091	OS	1	8	5	10.3078	21.3	0.5
S091	OS	1	9	5	9.55249	21.3	1
S091	OS	1	10	5	8.8459	21	0
S091	OS	1	11	5	8.20061	20.9	0
S091	OS	1	12	5	7.63217	20.8	0
S091	OS	1	13	5	7.15891	20.2	1
S091	OS	1	14	5	6.80074	20	1
S091	OS	1	15	5	6.57647	19.3	1
S091	OS	1	16	5	6.5	19.2	1
S091	OS	1	17	5	6.57647	19.1	1
S091	OS	1	18	5	6.80074	18.7	1
S091	OS	1	4	4	13.2004	21.6	1
S091	OS	1	5	4	12.2984	21.5	1
S091	OS	1	6	4	11.4127	21.4	1
S091	OS	1	7	4	10.5475	21.4	1
S091	OS	1	8	4	9.70824	21.4	0.5
S091	OS	1	9	4	8.90225	21.5	0
S091	OS	1	10	4	8.13941	21.2	0
S091	OS	1	11	4	7.43303	21	0
S091	OS	1	12	4	6.80074	20.9	0.5
S091	OS	1	13	4	6.26498	20.2	0
S091	OS	1	3	3	13.7568	22.1	1
S091	OS	1	4	3	12.816	21.9	1
S091	OS	1	5	3	11.8849	21.8	1
S091	OS	1	6	3	10.9659	21.5	1
S091	OS	1	7	3	10.0623	21.6	1
S091	OS	1	8	3	9.17878	21.5	1
S091	OS	1	9	3	8.32166	21.6	1
S091	OS	1	10	3	7.5	21.6	1
S091	OS	1	11	3	6.72681	21.6	1
S091	OS	1	12	3	6.0208	21.6	0
S091	OS	1	5	2	11.5434	22	1
[truncated: 1,091 more rows]
